# Supplementary material for: Cellular interactions within the immune microenvironment underpins resistance to cell cycle inhibition in breast cancers
Source: Nat Commun. 2025 Mar 3;16:2132. doi: 10.1038/s41467-025-56279-x (PMC11876604; doi:10.1038/s41467-025-56279-x)
Supplement: Supplementary file 3 — Supplementary Data 1-30 [file 41467_2025_56279_MOESM3_ESM.xlsx]

## Sheet: Sheet1
Supplementary Data 1) Ribociclib treatment communication differences between resistant and sensitive tumors at day 0. Tumor-wide communication analysis was used to measure tumor wide communication sent by one cell type population and received by individual cells of each cell type, via a specific ligand receptor communication pathway (LR). Differences in the strength of communication between a sen…
Row ID	LR pair name	Sender Cell Type	Receiver Cell Type	Treatment	Coefficient	Estimate	Std. Error	t value	p value	adjusted r squared	Model	Parameter Name	Adjust p value
1	HSPG2_PTPRS	Adipocytes	Adipocytes	CombinationRibo	dynamic_class3Response	-1.22301	0.34592	-3.53554	0.0041044	0.469388	one way anova_DayStart_Response	NtoR_change_int_start	0.0132663
2	ADIPOQ_ADIPOR1	Adipocytes	Adipocytes	CombinationRibo	dynamic_class3Response	-1.26839	0.326409	-3.88589	0.00600718	0.638011	one way anova_DayStart_Response	NtoR_change_int_start	0.0184053
3	PSAP_LRP1	Adipocytes	Adipocytes	CombinationRibo	dynamic_class3Response	-1.0778	0.32927	-3.2733	0.00742161	0.447373	one way anova_DayStart_Response	NtoR_change_int_start	0.0220896
4	HSPG2_ITGB1	Adipocytes	Adipocytes	CombinationRibo	dynamic_class3Response	-0.968783	0.309422	-3.13094	0.00867665	0.403746	one way anova_DayStart_Response	NtoR_change_int_start	0.0252636
5	GPI_AMFR	Adipocytes	Adipocytes	CombinationRibo	dynamic_class3Response	-1.08579	0.283907	-3.82445	0.00871532	0.66063	one way anova_DayStart_Response	NtoR_change_int_start	0.025359
6	TGFB1_ENG	Adipocytes	Adipocytes	CombinationRibo	dynamic_class3Response	-1.0177	0.227554	-4.47236	0.0110546	0.791684	one way anova_DayStart_Response	NtoR_change_int_start	0.0311062
7	ADAM15_ITGB1	Adipocytes	B cells	CombinationRibo	dynamic_class3Response	-2.39054	0.24146	-9.90038	0.0100487	0.970005	one way anova_DayStart_Response	NtoR_change_int_start	0.0286628
8	SEMA3C_PLXND1	Adipocytes	CD4+ T cells	CombinationRibo	dynamic_class3Response	-1.18904	0.235774	-5.04315	0.0150339	0.85932	one way anova_DayStart_Response	NtoR_change_int_start	0.0405771
9	NTN4_DCC	Adipocytes	Cancer cells	CombinationRibo	dynamic_class3Response	-0.228434	0.0288359	-7.92185	0.00419394	0.939169	one way anova_DayStart_Response	NtoR_change_int_start	0.0135154
10	PTN_PTPRZ1	Adipocytes	Cancer cells	CombinationRibo	dynamic_class3Response	0.206893	0.00320491	64.5551	0.00986086	0.99952	one way anova_DayStart_Response	NtoR_change_int_start	0.0282106
11	SLIT2_ROBO2	Adipocytes	Cancer cells	CombinationRibo	dynamic_class3Response	3.98691	1.25109	3.18676	0.0189137	0.566709	one way anova_DayStart_Response	NtoR_change_int_start	0.0494192
12	FN1_ITGB7	Adipocytes	Endothelial cells	CombinationRibo	dynamic_class3Response	-1.51487	0.0521866	-29.028	0.00118466	0.996448	one way anova_DayStart_Response	NtoR_change_int_start	0.00457899
13	LRPAP1_SORT1	Adipocytes	Endothelial cells	CombinationRibo	dynamic_class3Response	0.775013	0.218627	3.5449	0.0121466	0.622974	one way anova_DayStart_Response	NtoR_change_int_start	0.0337821
14	LRPAP1_LDLR	Adipocytes	Endothelial cells	CombinationRibo	dynamic_class3Response	0.733873	0.227145	3.23086	0.0178912	0.574169	one way anova_DayStart_Response	NtoR_change_int_start	0.0471068
15	TGFB1_ITGAV	Adipocytes	Fibroblasts	CombinationRibo	dynamic_class3Response	-0.637238	0.131172	-4.85805	0.00464106	0.790214	one way anova_DayStart_Response	NtoR_change_int_start	0.0147282
16	TGFB1_SDC2	Adipocytes	Fibroblasts	CombinationRibo	dynamic_class3Response	-0.65546	0.152254	-4.30503	0.00767874	0.745042	one way anova_DayStart_Response	NtoR_change_int_start	0.0227279
17	SEMA3B_NRP1	Adipocytes	Fibroblasts	CombinationRibo	dynamic_class3Response	-1.30184	0.280976	-4.63327	0.0097832	0.803669	one way anova_DayStart_Response	NtoR_change_int_start	0.0280357
18	FGF2_SDC3	Adipocytes	Macrophages	CombinationRibo	dynamic_class3Response	-1.51234	0.36517	-4.14145	0.00164001	0.573737	one way anova_DayStart_Response	NtoR_change_int_start	0.00606881
19	FGF1_FGFR1	Adipocytes	Macrophages	CombinationRibo	dynamic_class3Response	-1.65305	0.365596	-4.52151	0.00194602	0.68359	one way anova_DayStart_Response	NtoR_change_int_start	0.00702014
20	FGF7_FGFR1	Adipocytes	Macrophages	CombinationRibo	dynamic_class3Response	-1.70529	0.32797	-5.19954	0.00201574	0.788105	one way anova_DayStart_Response	NtoR_change_int_start	0.0072368
21	ADAM12_SDC4	Adipocytes	Macrophages	CombinationRibo	dynamic_class3Response	-1.45921	0.381165	-3.82828	0.00403833	0.57727	one way anova_DayStart_Response	NtoR_change_int_start	0.0130806
22	ADAM28_ITGA4	Adipocytes	Macrophages	CombinationRibo	dynamic_class3Response	-1.94637	0.156946	-12.4015	0.00643933	0.980744	one way anova_DayStart_Response	NtoR_change_int_start	0.0195416
23	FGF2_FGFR1	Adipocytes	Macrophages	CombinationRibo	dynamic_class3Response	-1.82088	0.517027	-3.52183	0.00649672	0.532782	one way anova_DayStart_Response	NtoR_change_int_start	0.0196888
24	RSPO3_SDC4	Adipocytes	Macrophages	CombinationRibo	dynamic_class3Response	-1.76951	0.36672	-4.82524	0.00849062	0.816735	one way anova_DayStart_Response	NtoR_change_int_start	0.0248015
25	SEMA3B_NRP2	Adipocytes	Macrophages	CombinationRibo	dynamic_class3Response	-1.28802	0.295774	-4.35475	0.0121118	0.782267	one way anova_DayStart_Response	NtoR_change_int_start	0.0337013
26	SERPING1_LRP1	Adipocytes	Macrophages	CombinationRibo	dynamic_class3Response	-1.05755	0.353792	-2.9892	0.0123154	0.398053	one way anova_DayStart_Response	NtoR_change_int_start	0.0341865
27	C5_C5AR1	Adipocytes	Macrophages	CombinationRibo	dynamic_class3Response	-0.770322	0.184431	-4.17675	0.0139548	0.766848	one way anova_DayStart_Response	NtoR_change_int_start	0.0380585
28	FGF2_SDC4	Adipocytes	Macrophages	CombinationRibo	dynamic_class3Response	-1.61138	0.530725	-3.03619	0.0141047	0.451105	one way anova_DayStart_Response	NtoR_change_int_start	0.0384168
29	CALR_SCARF1	Adipocytes	Macrophages	CombinationRibo	dynamic_class3Response	-1.16916	0.389491	-3.00176	0.0149137	0.444771	one way anova_DayStart_Response	NtoR_change_int_start	0.0402915
30	KITLG_EPOR	Adipocytes	Normal epithelial cells	CombinationRibo	dynamic_class3Response	-2.14526	0.0342837	-62.5738	0.000255299	0.999234	one way anova_DayStart_Response	NtoR_change_int_start	0.00123681
31	SORBS1_INSR	Adipocytes	Normal epithelial cells	CombinationRibo	dynamic_class3Response	-1.45044	0.399398	-3.63155	0.0034409	0.483885	one way anova_DayStart_Response	NtoR_change_int_start	0.0114321
32	FGF1_FGFR4	Adipocytes	Normal epithelial cells	CombinationRibo	dynamic_class3Response	1.91263	0.188717	10.1349	0.00959573	0.971351	one way anova_DayStart_Response	NtoR_change_int_start	0.0275653
33	SORBS1_INSR	Adipocytes	Pericytes	CombinationRibo	dynamic_class3Response	-1.4686	0.495764	-2.9623	0.0129219	0.393181	one way anova_DayStart_Response	NtoR_change_int_start	0.0356277
34	ADAM10_AXL	Adipocytes	Pericytes	CombinationRibo	dynamic_class3Response	-0.661522	0.20003	-3.30711	0.012993	0.553994	one way anova_DayStart_Response	NtoR_change_int_start	0.0357778
35	TGFB1_ENG	Adipocytes	Pericytes	CombinationRibo	dynamic_class3Response	-1.32287	0.373715	-3.53978	0.0165665	0.65773	one way anova_DayStart_Response	NtoR_change_int_start	0.0441293
36	CALR_LRP1	B cells	Adipocytes	CombinationRibo	dynamic_class3Response	-1.89452	0.184046	-10.2938	0.000502359	0.95453	one way anova_DayStart_Response	NtoR_change_int_start	0.00220023
37	TGFB1_SDC2	B cells	Adipocytes	CombinationRibo	dynamic_class3Response	-0.58681	0.0702241	-8.35624	0.00359326	0.945075	one way anova_DayStart_Response	NtoR_change_int_start	0.0118557
38	PSAP_LRP1	B cells	Adipocytes	CombinationRibo	dynamic_class3Response	-2.09274	0.329742	-6.3466	0.00791282	0.907577	one way anova_DayStart_Response	NtoR_change_int_start	0.0233478
39	SORBS1_INSR	B cells	Adipocytes	CombinationRibo	dynamic_class3Response	-1.65766	0.355298	-4.66554	0.00955	0.805955	one way anova_DayStart_Response	NtoR_change_int_start	0.027459
40	CALR_ITGAV	B cells	B cells	CombinationRibo	dynamic_class3Response	-2.4907	0.282746	-8.80894	0.0126431	0.96231	one way anova_DayStart_Response	NtoR_change_int_start	0.0349663
41	IL15_IL2RB	B cells	CD4+ T cells	CombinationRibo	dynamic_class3Response	-1.99627	0.274343	-7.27653	0.00189522	0.9122	one way anova_DayStart_Response	NtoR_change_int_start	0.00686302
42	ADAM17_NOTCH1	B cells	CD4+ T cells	CombinationRibo	dynamic_class3Response	-2.00663	0.456194	-4.39863	0.00703088	0.753573	one way anova_DayStart_Response	NtoR_change_int_start	0.0210923
43	ADAM17_ITGA5	B cells	CD8+ T cells	CombinationRibo	dynamic_class3Response	-1.91059	0.0100628	-189.866	0.00335296	0.999945	one way anova_DayStart_Response	NtoR_change_int_start	0.011193
44	CALR_ITGA2B	B cells	Cancer cells	CombinationRibo	dynamic_class3Response	-5.24669	0.168531	-31.132	7.28183e-05	0.995886	one way anova_DayStart_Response	NtoR_change_int_start	0.00042104
45	CALR_ITGAV	B cells	Cancer cells	CombinationRibo	dynamic_class3Response	-2.30735	0.332973	-6.92955	0.00227677	0.903881	one way anova_DayStart_Response	NtoR_change_int_start	0.00803425
46	CALR_ITGA3	B cells	Cancer cells	CombinationRibo	dynamic_class3Response	-2.74202	0.633834	-4.32609	0.0123878	0.779881	one way anova_DayStart_Response	NtoR_change_int_start	0.034358
47	CALR_ITGAV	B cells	Endothelial cells	CombinationRibo	dynamic_class3Response	-1.77808	0.218184	-8.14947	0.000451884	0.915983	one way anova_DayStart_Response	NtoR_change_int_start	0.00200797
48	IGF1_IGF1R	B cells	Endothelial cells	CombinationRibo	dynamic_class3Response	-1.42854	0.276147	-5.1731	0.00663777	0.837457	one way anova_DayStart_Response	NtoR_change_int_start	0.0200503
49	PDGFD_PDGFRB	B cells	Endothelial cells	CombinationRibo	dynamic_class3Response	-3.19226	0.499682	-6.38858	0.00776637	0.908705	one way anova_DayStart_Response	NtoR_change_int_start	0.0229619
50	CALR_ITGAV	B cells	Fibroblasts	CombinationRibo	dynamic_class3Response	-1.61452	0.197255	-8.18491	0.000442761	0.916658	one way anova_DayStart_Response	NtoR_change_int_start	0.00197191
51	HLA-B_KLRD1	B cells	Fibroblasts	CombinationRibo	dynamic_class3Response	-2.73405	0.497611	-5.49434	0.00272738	0.829486	one way anova_DayStart_Response	NtoR_change_int_start	0.00938428
52	APOE_LRP1	B cells	Fibroblasts	CombinationRibo	dynamic_class3Response	-1.46888	0.20474	-7.17441	0.00557882	0.926568	one way anova_DayStart_Response	NtoR_change_int_start	0.0172644
53	WNT5A_LRP5	B cells	Fibroblasts	CombinationRibo	dynamic_class3Response	-1.41181	0.11321	-12.4707	0.00636876	0.980955	one way anova_DayStart_Response	NtoR_change_int_start	0.0193548
54	WNT5A_FZD8	B cells	Fibroblasts	CombinationRibo	dynamic_class3Response	-1.87185	0.0201836	-92.7415	0.00686418	0.999767	one way anova_DayStart_Response	NtoR_change_int_start	0.0206457
55	COL18A1_ITGA5	B cells	Fibroblasts	CombinationRibo	dynamic_class3Response	-1.91691	0.169813	-11.2883	0.00775647	0.976821	one way anova_DayStart_Response	NtoR_change_int_start	0.0229358
56	WNT5A_FZD6	B cells	Fibroblasts	CombinationRibo	dynamic_class3Response	-1.28803	0.116154	-11.089	0.00803439	0.975994	one way anova_DayStart_Response	NtoR_change_int_start	0.0236458
57	IL18_IL1RAPL1	B cells	Fibroblasts	CombinationRibo	dynamic_class3Response	-1.51763	0.143521	-10.5743	0.00882514	0.973641	one way anova_DayStart_Response	NtoR_change_int_start	0.0256288
58	PSAP_LRP1	B cells	Fibroblasts	CombinationRibo	dynamic_class3Response	-2.03325	0.430223	-4.72604	0.00913075	0.810142	one way anova_DayStart_Response	NtoR_change_int_start	0.0263997
59	GNAI2_TSHR	B cells	Fibroblasts	CombinationRibo	dynamic_class3Response	-0.836182	0.18579	-4.50067	0.010817	0.793866	one way anova_DayStart_Response	NtoR_change_int_start	0.0305336
60	CALR_LRP1	B cells	Fibroblasts	CombinationRibo	dynamic_class3Response	-2.0117	0.511418	-3.93357	0.0110308	0.70693	one way anova_DayStart_Response	NtoR_change_int_start	0.0310501
61	CALCB_CALCRL	B cells	Fibroblasts	CombinationRibo	dynamic_class3Response	-1.20668	0.231746	-5.20691	0.013768	0.867162	one way anova_DayStart_Response	NtoR_change_int_start	0.0376287
62	CALR_SCARF1	B cells	Macrophages	CombinationRibo	dynamic_class3Response	-1.76442	0.335392	-5.26076	0.00329679	0.816377	one way anova_DayStart_Response	NtoR_change_int_start	0.0110392
63	CALR_LRP1	B cells	Macrophages	CombinationRibo	dynamic_class3Response	-2.01323	0.382761	-5.25976	0.00329952	0.816318	one way anova_DayStart_Response	NtoR_change_int_start	0.0110449
64	GNAI2_IGF1R	B cells	Macrophages	CombinationRibo	dynamic_class3Response	-1.73339	0.295681	-5.86236	0.00422655	0.86968	one way anova_DayStart_Response	NtoR_change_int_start	0.0136071
65	CALR_ITGAV	B cells	Macrophages	CombinationRibo	dynamic_class3Response	-1.47186	0.335033	-4.3932	0.00706671	0.753088	one way anova_DayStart_Response	NtoR_change_int_start	0.0211801
66	FN1_ITGAV	B cells	Macrophages	CombinationRibo	dynamic_class3Response	-1.061	0.0957893	-11.0763	0.0080526	0.975939	one way anova_DayStart_Response	NtoR_change_int_start	0.0236864
67	HLA-A_LILRB2	B cells	Macrophages	CombinationRibo	dynamic_class3Response	-1.33232	0.370199	-3.59893	0.00875226	0.599044	one way anova_DayStart_Response	NtoR_change_int_start	0.0254481
68	IGF1_IGF1R	B cells	Macrophages	CombinationRibo	dynamic_class3Response	-1.48335	0.325859	-4.55213	0.0104008	0.79775	one way anova_DayStart_Response	NtoR_change_int_start	0.0295101
69	HSPG2_PTPRS	B cells	Macrophages	CombinationRibo	dynamic_class3Response	-2.16793	0.223465	-9.70142	0.0104586	0.968788	one way anova_DayStart_Response	NtoR_change_int_start	0.0296533
70	CCL5_SDC1	B cells	Macrophages	CombinationRibo	dynamic_class3Response	-2.5927	0.29877	-8.67792	0.0130203	0.961193	one way anova_DayStart_Response	NtoR_change_int_start	0.0358437
71	PTDSS1_SCARB1	B cells	Macrophages	CombinationRibo	dynamic_class3Response	-1.93402	0.463266	-4.17476	0.0139774	0.766667	one way anova_DayStart_Response	NtoR_change_int_start	0.0381087
72	PSAP_LRP1	B cells	Macrophages	CombinationRibo	dynamic_class3Response	-2.04633	0.491634	-4.16231	0.0141187	0.765532	one way anova_DayStart_Response	NtoR_change_int_start	0.038447
73	GPI_AMFR	B cells	Macrophages	CombinationRibo	dynamic_class3Response	-1.78126	0.355042	-5.01704	0.0152495	0.858009	one way anova_DayStart_Response	NtoR_change_int_start	0.041073
74	ICAM2_ITGAL	B cells	Macrophages	CombinationRibo	dynamic_class3Response	-1.82026	0.51027	-3.56724	0.0160906	0.661499	one way anova_DayStart_Response	NtoR_change_int_start	0.0430451
75	HLA-B_LILRB1	B cells	Macrophages	CombinationRibo	dynamic_class3Response	-2.17694	0.635453	-3.4258	0.0187204	0.641494	one way anova_DayStart_Response	NtoR_change_int_start	0.0489877
76	CALR_ITGA3	B cells	Normal epithelial cells	CombinationRibo	dynamic_class3Response	-2.07864	0.225979	-9.19837	0.000775963	0.943573	one way anova_DayStart_Response	NtoR_change_int_start	0.0031887
77	GNAI2_PTPRU	B cells	Normal epithelial cells	CombinationRibo	dynamic_class3Response	-2.47175	0.249817	-9.89424	0.00219573	0.960355	one way anova_DayStart_Response	NtoR_change_int_start	0.00778366
78	SORBS1_INSR	B cells	Normal epithelial cells	CombinationRibo	dynamic_class3Response	-1.8591	0.289144	-6.42967	0.00300896	0.889724	one way anova_DayStart_Response	NtoR_change_int_start	0.0102065
79	CALR_TSHR	B cells	Normal epithelial cells	CombinationRibo	dynamic_class3Response	-2.54006	0.336375	-7.55127	0.00481559	0.933357	one way anova_DayStart_Response	NtoR_change_int_start	0.015196
80	HLA-B_KLRD1	B cells	Normal epithelial cells	CombinationRibo	dynamic_class3Response	-7.32741	0.544873	-13.4479	0.0054841	0.983593	one way anova_DayStart_Response	NtoR_change_int_start	0.0170146
81	CCL5_SDC4	B cells	Normal epithelial cells	CombinationRibo	dynamic_class3Response	-2.3809	0.181034	-13.1517	0.0057318	0.982854	one way anova_DayStart_Response	NtoR_change_int_start	0.0176682
82	CALR_ITGAV	B cells	Normal epithelial cells	CombinationRibo	dynamic_class3Response	-1.83194	0.407414	-4.4965	0.0108516	0.793547	one way anova_DayStart_Response	NtoR_change_int_start	0.0306085
83	GNAI2_IGF1R	B cells	Normal epithelial cells	CombinationRibo	dynamic_class3Response	-1.59341	0.287759	-5.53733	0.0116089	0.881172	one way anova_DayStart_Response	NtoR_change_int_start	0.0324901
84	GNAI2_TSHR	B cells	Normal epithelial cells	CombinationRibo	dynamic_class3Response	-2.38653	0.306436	-7.78802	0.0160903	0.952117	one way anova_DayStart_Response	NtoR_change_int_start	0.0430451
85	CALR_ITGAV	B cells	Pericytes	CombinationRibo	dynamic_class3Response	-1.96516	0.354743	-5.53966	0.00263072	0.831876	one way anova_DayStart_Response	NtoR_change_int_start	0.00909786
86	LRPAP1_LRP1	B cells	Pericytes	CombinationRibo	dynamic_class3Response	-0.765561	0.0851617	-8.9895	0.00290568	0.952274	one way anova_DayStart_Response	NtoR_change_int_start	0.00990896
87	COL1A1_ITGA5	B cells	Pericytes	CombinationRibo	dynamic_class3Response	-1.73862	0.226478	-7.67679	0.00459217	0.935414	one way anova_DayStart_Response	NtoR_change_int_start	0.0145982
88	IGF1_IGF1R	B cells	Pericytes	CombinationRibo	dynamic_class3Response	-1.64052	0.311218	-5.27128	0.00620676	0.8427	one way anova_DayStart_Response	NtoR_change_int_start	0.0189357
89	GNAI2_IGF1R	B cells	Pericytes	CombinationRibo	dynamic_class3Response	-1.91007	0.423351	-4.51178	0.0107255	0.794713	one way anova_DayStart_Response	NtoR_change_int_start	0.0303046
90	APOE_LRP1	B cells	Pericytes	CombinationRibo	dynamic_class3Response	-0.685919	0.0145446	-47.1597	0.0134972	0.999101	one way anova_DayStart_Response	NtoR_change_int_start	0.0369733
91	CALR_ITGA3	B cells	Pericytes	CombinationRibo	dynamic_class3Response	-1.80481	0.35418	-5.09573	0.0146115	0.861909	one way anova_DayStart_Response	NtoR_change_int_start	0.0395895
92	APOE_SCARB1	B cells	Pericytes	CombinationRibo	dynamic_class3Response	1.59707	0.036906	43.2739	0.0147088	0.998933	one way anova_DayStart_Response	NtoR_change_int_start	0.0398046
93	LRPAP1_LRP1	CD4+ T cells	Adipocytes	CombinationRibo	dynamic_class3Response	-1.28639	0.264209	-4.86881	0.0165534	0.850217	one way anova_DayStart_Response	NtoR_change_int_start	0.0440981
94	TNF_TNFRSF1A	CD4+ T cells	CD4+ T cells	CombinationRibo	dynamic_class3Response	-1.14607	0.158097	-7.24917	0.00541536	0.927993	one way anova_DayStart_Response	NtoR_change_int_start	0.0168265
95	TNFSF10_TNFRSF10D	CD4+ T cells	Cancer cells	CombinationRibo	dynamic_class3Response	-2.76576	0.0779921	-35.462	0.000794247	0.997618	one way anova_DayStart_Response	NtoR_change_int_start	0.00325434
96	FN1_ITGA2B	CD4+ T cells	Cancer cells	CombinationRibo	dynamic_class3Response	-4.59963	0.16646	-27.632	0.00130715	0.996081	one way anova_DayStart_Response	NtoR_change_int_start	0.00498365
97	RTN4_TNFRSF19	CD4+ T cells	Cancer cells	CombinationRibo	dynamic_class3Response	-2.0889	0.530719	-3.93598	0.0110042	0.707202	one way anova_DayStart_Response	NtoR_change_int_start	0.0309873
98	GNAI2_IGF1R	CD4+ T cells	Endothelial cells	CombinationRibo	dynamic_class3Response	-1.47441	0.448845	-3.2849	0.0133962	0.550324	one way anova_DayStart_Response	NtoR_change_int_start	0.0367407
99	FN1_PLAUR	CD4+ T cells	Endothelial cells	CombinationRibo	dynamic_class3Response	-0.830305	0.177553	-4.67639	0.0184712	0.839155	one way anova_DayStart_Response	NtoR_change_int_start	0.0484222
100	FN1_ITGA3	CD4+ T cells	Fibroblasts	CombinationRibo	dynamic_class3Response	-2.074	0.229157	-9.05054	0.00284894	0.952893	one way anova_DayStart_Response	NtoR_change_int_start	0.00974164
101	LRPAP1_LRP1	CD4+ T cells	Fibroblasts	CombinationRibo	dynamic_class3Response	-1.46753	0.255033	-5.75428	0.00452316	0.865272	one way anova_DayStart_Response	NtoR_change_int_start	0.0144123
102	SERPING1_LRP1	CD4+ T cells	Fibroblasts	CombinationRibo	dynamic_class3Response	-1.60808	0.318113	-5.05505	0.00720549	0.830816	one way anova_DayStart_Response	NtoR_change_int_start	0.0215259
103	APOE_LRP1	CD4+ T cells	Fibroblasts	CombinationRibo	dynamic_class3Response	-1.53683	0.349068	-4.40266	0.011667	0.786174	one way anova_DayStart_Response	NtoR_change_int_start	0.0326312
104	GDF11_ACVR2A	CD4+ T cells	Fibroblasts	CombinationRibo	dynamic_class3Response	-1.60027	0.0443877	-36.0522	0.0176538	0.998462	one way anova_DayStart_Response	NtoR_change_int_start	0.046569
105	LRPAP1_SORL1	CD4+ T cells	Macrophages	CombinationRibo	dynamic_class3Response	-0.823046	0.150657	-5.46306	0.00545922	0.852268	one way anova_DayStart_Response	NtoR_change_int_start	0.016948
106	TNF_TNFRSF1A	CD4+ T cells	Macrophages	CombinationRibo	dynamic_class3Response	-1.01144	0.19745	-5.12253	0.00687404	0.834658	one way anova_DayStart_Response	NtoR_change_int_start	0.0206699
107	APOE_LRP1	CD4+ T cells	Macrophages	CombinationRibo	dynamic_class3Response	-1.39439	0.27693	-5.03515	0.00730695	0.829658	one way anova_DayStart_Response	NtoR_change_int_start	0.0217985
108	APOE_SORL1	CD4+ T cells	Macrophages	CombinationRibo	dynamic_class3Response	-0.697939	0.139716	-4.99543	0.0075147	0.827314	one way anova_DayStart_Response	NtoR_change_int_start	0.0223203
109	GNAI2_IGF1R	CD4+ T cells	Macrophages	CombinationRibo	dynamic_class3Response	-1.44057	0.408645	-3.52524	0.00965944	0.588208	one way anova_DayStart_Response	NtoR_change_int_start	0.0277254
110	HLA-A_LILRB1	CD4+ T cells	Macrophages	CombinationRibo	dynamic_class3Response	-1.36847	0.408929	-3.34647	0.0101332	0.531223	one way anova_DayStart_Response	NtoR_change_int_start	0.0288655
111	SERPING1_LRP1	CD4+ T cells	Macrophages	CombinationRibo	dynamic_class3Response	-1.46431	0.326479	-4.48516	0.0109464	0.792674	one way anova_DayStart_Response	NtoR_change_int_start	0.030853
112	LRPAP1_SORT1	CD4+ T cells	Macrophages	CombinationRibo	dynamic_class3Response	-0.968704	0.217031	-4.46343	0.0111309	0.790989	one way anova_DayStart_Response	NtoR_change_int_start	0.031288
113	LRPAP1_LRP1	CD4+ T cells	Macrophages	CombinationRibo	dynamic_class3Response	-1.30429	0.299148	-4.36002	0.012062	0.782701	one way anova_DayStart_Response	NtoR_change_int_start	0.0335781
114	APOE_SCARB1	CD4+ T cells	Macrophages	CombinationRibo	dynamic_class3Response	-1.59924	0.37487	-4.26611	0.0129903	0.774772	one way anova_DayStart_Response	NtoR_change_int_start	0.0357717
115	LAMA2_ITGB1	CD4+ T cells	Macrophages	CombinationRibo	dynamic_class3Response	-1.34273	0.18031	-7.44677	0.0175593	0.947785	one way anova_DayStart_Response	NtoR_change_int_start	0.0463636
116	LRPAP1_SORL1	CD4+ T cells	Normal epithelial cells	CombinationRibo	dynamic_class3Response	-1.68604	0.278163	-6.06133	0.00901089	0.899345	one way anova_DayStart_Response	NtoR_change_int_start	0.0261
117	HLA-A_ERBB2	CD4+ T cells	Normal epithelial cells	CombinationRibo	dynamic_class3Response	-1.75586	0.521022	-3.37003	0.0119198	0.564202	one way anova_DayStart_Response	NtoR_change_int_start	0.0332347
118	GNAI2_F2R	CD4+ T cells	Normal epithelial cells	CombinationRibo	dynamic_class3Response	-2.40663	0.56617	-4.25073	0.0131504	0.773435	one way anova_DayStart_Response	NtoR_change_int_start	0.0361571
119	FN1_ITGA5	CD4+ T cells	Pericytes	CombinationRibo	dynamic_class3Response	-0.554548	0.0556503	-9.96487	0.00992101	0.970385	one way anova_DayStart_Response	NtoR_change_int_start	0.0283537
120	FN1_ITGA4	CD4+ T cells	Pericytes	CombinationRibo	dynamic_class3Response	-1.18337	0.126324	-9.36771	0.0112043	0.966575	one way anova_DayStart_Response	NtoR_change_int_start	0.0314795
121	PSEN1_NOTCH1	CD8+ T cells	Adipocytes	CombinationRibo	dynamic_class3Response	-1.99218	0.354157	-5.62515	0.0111107	0.884534	one way anova_DayStart_Response	NtoR_change_int_start	0.0312394
122	FN1_ITGAV	CD8+ T cells	Adipocytes	CombinationRibo	dynamic_class3Response	-1.28614	0.162104	-7.93402	0.0155172	0.95381	one way anova_DayStart_Response	NtoR_change_int_start	0.0417035
123	TGFB1_SDC2	CD8+ T cells	Adipocytes	CombinationRibo	dynamic_class3Response	-1.18504	0.338476	-3.5011	0.0172641	0.652329	one way anova_DayStart_Response	NtoR_change_int_start	0.0457041
124	FN1_ITGAV	CD8+ T cells	B cells	CombinationRibo	dynamic_class3Response	-0.27546	0.00505928	-54.4465	0.0116913	0.999326	one way anova_DayStart_Response	NtoR_change_int_start	0.0326921
125	PTDSS1_SCARB1	CD8+ T cells	B cells	CombinationRibo	dynamic_class3Response	-0.966466	0.10898	-8.8683	0.0124776	0.962801	one way anova_DayStart_Response	NtoR_change_int_start	0.0345698
126	TGFB1_TGFBR2	CD8+ T cells	B cells	CombinationRibo	dynamic_class3Response	-1.60483	0.445708	-3.60063	0.015533	0.666008	one way anova_DayStart_Response	NtoR_change_int_start	0.0417424
127	PSEN1_NOTCH2	CD8+ T cells	CD4+ T cells	CombinationRibo	dynamic_class3Response	-1.63414	0.253744	-6.44013	0.00134187	0.870899	one way anova_DayStart_Response	NtoR_change_int_start	0.00509855
128	ADAM17_NOTCH1	CD8+ T cells	CD4+ T cells	CombinationRibo	dynamic_class3Response	-1.52064	0.282072	-5.39095	0.0029639	0.823852	one way anova_DayStart_Response	NtoR_change_int_start	0.0100807
129	ADAM17_ITGA5	CD8+ T cells	CD4+ T cells	CombinationRibo	dynamic_class3Response	-1.12001	0.23662	-4.73336	0.00518059	0.781059	one way anova_DayStart_Response	NtoR_change_int_start	0.0161962
130	GNAI2_IGF1R	CD8+ T cells	CD4+ T cells	CombinationRibo	dynamic_class3Response	-1.15661	0.182595	-6.33427	0.00795656	0.907242	one way anova_DayStart_Response	NtoR_change_int_start	0.0234564
131	PSEN1_NOTCH1	CD8+ T cells	CD4+ T cells	CombinationRibo	dynamic_class3Response	-1.69735	0.365885	-4.63901	0.00974121	0.804078	one way anova_DayStart_Response	NtoR_change_int_start	0.0279278
132	APOE_SORL1	CD8+ T cells	CD4+ T cells	CombinationRibo	dynamic_class3Response	-1.45287	0.383649	-3.78698	0.012798	0.689781	one way anova_DayStart_Response	NtoR_change_int_start	0.0353329
133	TNFSF10_TNFRSF10A	CD8+ T cells	Cancer cells	CombinationRibo	dynamic_class3Response	-2.07514	0.174651	-11.8816	0.00128197	0.972256	one way anova_DayStart_Response	NtoR_change_int_start	0.00489924
134	RTN4_TNFRSF19	CD8+ T cells	Cancer cells	CombinationRibo	dynamic_class3Response	-3.09478	0.487393	-6.34966	0.00143071	0.867603	one way anova_DayStart_Response	NtoR_change_int_start	0.00539347
135	EFNA5_EPHA3	CD8+ T cells	Endothelial cells	CombinationRibo	dynamic_class3Response	1.7417	0.219098	7.94941	0.0154585	0.953983	one way anova_DayStart_Response	NtoR_change_int_start	0.0415752
136	RTN4_CNTNAP1	CD8+ T cells	Endothelial cells	CombinationRibo	dynamic_class3Response	-0.670512	0.175712	-3.81597	0.0188434	0.730627	one way anova_DayStart_Response	NtoR_change_int_start	0.0492575
137	GDF11_ACVR2B	CD8+ T cells	Fibroblasts	CombinationRibo	dynamic_class3Response	-1.69026	0.213863	-7.90347	0.00422219	0.938898	one way anova_DayStart_Response	NtoR_change_int_start	0.0135945
138	SEMA3C_NRP2	CD8+ T cells	Fibroblasts	CombinationRibo	dynamic_class3Response	-2.01641	0.17195	-11.7267	0.00719355	0.978497	one way anova_DayStart_Response	NtoR_change_int_start	0.0215032
139	COL1A1_CD36	CD8+ T cells	Fibroblasts	CombinationRibo	dynamic_class3Response	-3.52268	0.733885	-4.80004	0.0172077	0.846393	one way anova_DayStart_Response	NtoR_change_int_start	0.0455717
140	GDF11_ACVR2B	CD8+ T cells	Macrophages	CombinationRibo	dynamic_class3Response	-1.14516	0.14479	-7.90909	0.00421352	0.938981	one way anova_DayStart_Response	NtoR_change_int_start	0.0135713
141	CCL5_SDC4	CD8+ T cells	Macrophages	CombinationRibo	dynamic_class3Response	-2.24254	0.527203	-4.25365	0.00535853	0.709466	one way anova_DayStart_Response	NtoR_change_int_start	0.0166804
142	GNAI2_CCR5	CD8+ T cells	Macrophages	CombinationRibo	dynamic_class3Response	-2.13449	0.188622	-11.3162	0.00771873	0.976933	one way anova_DayStart_Response	NtoR_change_int_start	0.0228357
143	HLA-B_KLRD1	CD8+ T cells	Macrophages	CombinationRibo	dynamic_class3Response	-2.53124	0.605844	-4.17804	0.00867134	0.732811	one way anova_DayStart_Response	NtoR_change_int_start	0.0252501
144	TNFSF10_TNFRSF10B	CD8+ T cells	Macrophages	CombinationRibo	dynamic_class3Response	-1.20272	0.272356	-4.416	0.0115467	0.787243	one way anova_DayStart_Response	NtoR_change_int_start	0.032337
145	PSEN1_NCSTN	CD8+ T cells	Macrophages	CombinationRibo	dynamic_class3Response	-1.59163	0.463087	-3.437	0.0138518	0.607028	one way anova_DayStart_Response	NtoR_change_int_start	0.0378192
146	TNFSF10_TNFRSF10D	CD8+ T cells	Macrophages	CombinationRibo	dynamic_class3Response	-0.967373	0.275687	-3.50896	0.0171197	0.653435	one way anova_DayStart_Response	NtoR_change_int_start	0.0453741
147	ADAM10_EPHA3	CD8+ T cells	Pericytes	CombinationRibo	dynamic_class3Response	-1.62101	0.441307	-3.67321	0.0104144	0.640887	one way anova_DayStart_Response	NtoR_change_int_start	0.0295424
148	TGFB1_ITGAV	CD8+ T cells	Pericytes	CombinationRibo	dynamic_class3Response	-1.53886	0.48182	-3.19384	0.0151952	0.534901	one way anova_DayStart_Response	NtoR_change_int_start	0.0409485
149	ITGB3BP_ITGB5	CD8+ T cells	Pericytes	CombinationRibo	dynamic_class3Response	-1.41868	0.351988	-4.03047	0.0157274	0.753022	one way anova_DayStart_Response	NtoR_change_int_start	0.0422048
150	FGF2_NRP1	Cancer cells	Adipocytes	CombinationRibo	dynamic_class3Response	-2.00465	0.682652	-2.93656	0.0188085	0.458593	one way anova_DayStart_Response	NtoR_change_int_start	0.0491862
151	FN1_ITGB7	Cancer cells	B cells	CombinationRibo	dynamic_class3Response	3.58116	0.200284	17.8804	0.00311325	0.990675	one way anova_DayStart_Response	NtoR_change_int_start	0.0105082
152	C3_ITGAX	Cancer cells	B cells	CombinationRibo	dynamic_class3Response	3.96313	0.0594271	66.6889	0.0095454	0.99955	one way anova_DayStart_Response	NtoR_change_int_start	0.0274484
153	PODXL2_SELL	Cancer cells	B cells	CombinationRibo	dynamic_class3Response	2.62896	0.546579	4.80985	0.0171124	0.846946	one way anova_DayStart_Response	NtoR_change_int_start	0.0453573
154	EFNA1_EPHA4	Cancer cells	CD4+ T cells	CombinationRibo	dynamic_class3Response	3.60608	0.589109	6.12125	0.0036076	0.87943	one way anova_DayStart_Response	NtoR_change_int_start	0.0118975
155	GDF5_BMPR1A	Cancer cells	CD4+ T cells	CombinationRibo	dynamic_class3Response	2.61409	0.511153	5.11411	0.00372557	0.807409	one way anova_DayStart_Response	NtoR_change_int_start	0.0122265
156	SEMA7A_PLXNC1	Cancer cells	CD4+ T cells	CombinationRibo	dynamic_class3Response	-2.13752	0.275323	-7.76366	0.00444551	0.936783	one way anova_DayStart_Response	NtoR_change_int_start	0.0142028
157	COL4A1_ITGA1	Cancer cells	CD4+ T cells	CombinationRibo	dynamic_class3Response	2.02212	0.476032	4.24786	0.0131806	0.773184	one way anova_DayStart_Response	NtoR_change_int_start	0.0362265
158	GDF9_TGFBR1	Cancer cells	CD8+ T cells	CombinationRibo	dynamic_class3Response	-1.42858	0.11184	-12.7735	0.00607312	0.981836	one way anova_DayStart_Response	NtoR_change_int_start	0.0185861
159	INHBB_ACVR2B	Cancer cells	Cancer cells	CombinationRibo	dynamic_class3Response	-1.36937	0.405679	-3.37549	0.00416188	0.393801	one way anova_DayStart_Response	NtoR_change_int_start	0.0134265
160	GDF9_TGFBR1	Cancer cells	Cancer cells	CombinationRibo	dynamic_class3Response	-1.74485	0.528046	-3.30435	0.00628991	0.432778	one way anova_DayStart_Response	NtoR_change_int_start	0.0191486
161	LAMA1_ITGA1	Cancer cells	Cancer cells	CombinationRibo	dynamic_class3Response	-1.37609	0.438987	-3.13469	0.00790112	0.386672	one way anova_DayStart_Response	NtoR_change_int_start	0.0233188
162	LAMA1_ITGA7	Cancer cells	Cancer cells	CombinationRibo	dynamic_class3Response	-1.54121	0.509984	-3.02207	0.00981344	0.367457	one way anova_DayStart_Response	NtoR_change_int_start	0.0281039
163	INHBB_ACVR2A	Cancer cells	Cancer cells	CombinationRibo	dynamic_class3Response	-1.20422	0.439761	-2.73836	0.0145788	0.276552	one way anova_DayStart_Response	NtoR_change_int_start	0.0395159
164	FGF2_NRP1	Cancer cells	Cancer cells	CombinationRibo	dynamic_class3Response	-2.61307	0.921513	-2.83563	0.015018	0.351324	one way anova_DayStart_Response	NtoR_change_int_start	0.0405392
165	SEMA3B_NRP1	Cancer cells	Cancer cells	CombinationRibo	dynamic_class3Response	-2.28743	0.843017	-2.71339	0.0160227	0.284515	one way anova_DayStart_Response	NtoR_change_int_start	0.0428955
166	WNT7B_FZD10	Cancer cells	Cancer cells	CombinationRibo	dynamic_class3Response	-0.628383	0.199169	-3.15502	0.0160394	0.528139	one way anova_DayStart_Response	NtoR_change_int_start	0.0429294
167	EDN2_EDNRA	Cancer cells	Endothelial cells	CombinationRibo	dynamic_class3Response	2.19206	0.576716	3.80093	0.0190885	0.728954	one way anova_DayStart_Response	NtoR_change_int_start	0.0498132
168	COL2A1_ITGA2B	Cancer cells	Fibroblasts	CombinationRibo	dynamic_class3Response	2.04419	0.201453	10.1472	0.000531074	0.953256	one way anova_DayStart_Response	NtoR_change_int_start	0.00230764
169	ANGPT1_TIE1	Cancer cells	Fibroblasts	CombinationRibo	dynamic_class3Response	0.847834	0.136162	6.22666	0.00338778	0.883099	one way anova_DayStart_Response	NtoR_change_int_start	0.0112946
170	SERPINE2_LRP1	Cancer cells	Fibroblasts	CombinationRibo	dynamic_class3Response	-1.62942	0.465117	-3.50325	0.00435575	0.46442	one way anova_DayStart_Response	NtoR_change_int_start	0.0139562
171	SERPINC1_LRP1	Cancer cells	Fibroblasts	CombinationRibo	dynamic_class3Response	-1.45715	0.435789	-3.3437	0.00655029	0.45898	one way anova_DayStart_Response	NtoR_change_int_start	0.0198241
172	SEMA3E_PLXND1	Cancer cells	Fibroblasts	CombinationRibo	dynamic_class3Response	-1.54057	0.531014	-2.90118	0.0116149	0.33086	one way anova_DayStart_Response	NtoR_change_int_start	0.0325041
173	TNFSF8_TNFRSF8	Cancer cells	Fibroblasts	CombinationRibo	dynamic_class3Response	2.24711	0.590097	3.80804	0.0125252	0.692326	one way anova_DayStart_Response	NtoR_change_int_start	0.0346881
174	EDN1_EDNRB	Cancer cells	Fibroblasts	CombinationRibo	dynamic_class3Response	-2.91056	0.969136	-3.00326	0.0169872	0.471196	one way anova_DayStart_Response	NtoR_change_int_start	0.0450915
175	FGF2_FGFR1	Cancer cells	Macrophages	CombinationRibo	dynamic_class3Response	-3.51115	0.720168	-4.87547	0.00123141	0.716715	one way anova_DayStart_Response	NtoR_change_int_start	0.00473102
176	FGF2_SDC3	Cancer cells	Macrophages	CombinationRibo	dynamic_class3Response	-3.26521	0.717066	-4.55358	0.00186559	0.686794	one way anova_DayStart_Response	NtoR_change_int_start	0.00677246
177	PLAU_PLAUR	Cancer cells	Macrophages	CombinationRibo	dynamic_class3Response	-1.89337	0.474266	-3.99221	0.00211417	0.554528	one way anova_DayStart_Response	NtoR_change_int_start	0.00753884
178	FGF2_SDC2	Cancer cells	Macrophages	CombinationRibo	dynamic_class3Response	-3.43728	0.825368	-4.16455	0.00314554	0.644878	one way anova_DayStart_Response	NtoR_change_int_start	0.0106068
179	SEMA3B_NRP2	Cancer cells	Macrophages	CombinationRibo	dynamic_class3Response	-1.80998	0.551633	-3.28113	0.00546357	0.394327	one way anova_DayStart_Response	NtoR_change_int_start	0.0169599
180	SERPINE2_LRP1	Cancer cells	Macrophages	CombinationRibo	dynamic_class3Response	-1.46243	0.437689	-3.34125	0.00587449	0.438783	one way anova_DayStart_Response	NtoR_change_int_start	0.0180442
181	LAMB1_ITGA6	Cancer cells	Macrophages	CombinationRibo	dynamic_class3Response	-1.94331	0.574309	-3.38375	0.006102	0.465472	one way anova_DayStart_Response	NtoR_change_int_start	0.0186594
182	MADCAM1_CD44	Cancer cells	Macrophages	CombinationRibo	dynamic_class3Response	-1.65469	0.523209	-3.16258	0.00748812	0.391354	one way anova_DayStart_Response	NtoR_change_int_start	0.0222567
183	HBEGF_CD9	Cancer cells	Macrophages	CombinationRibo	dynamic_class3Response	-2.15007	0.65074	-3.30404	0.00795896	0.474105	one way anova_DayStart_Response	NtoR_change_int_start	0.0234624
184	IL12A_IL12RB1	Cancer cells	Macrophages	CombinationRibo	dynamic_class3Response	-2.99412	0.776595	-3.85545	0.00840658	0.664502	one way anova_DayStart_Response	NtoR_change_int_start	0.024584
185	IL12A_IL12RB2	Cancer cells	Macrophages	CombinationRibo	dynamic_class3Response	-3.4899	0.72965	-4.78298	0.00875644	0.813966	one way anova_DayStart_Response	NtoR_change_int_start	0.0254568
186	FGF2_CD44	Cancer cells	Macrophages	CombinationRibo	dynamic_class3Response	-2.32735	0.718774	-3.23795	0.00890034	0.463003	one way anova_DayStart_Response	NtoR_change_int_start	0.0258216
187	COL5A3_SDC3	Cancer cells	Macrophages	CombinationRibo	dynamic_class3Response	-1.30246	0.388077	-3.3562	0.00998793	0.532809	one way anova_DayStart_Response	NtoR_change_int_start	0.028512
188	ADIPOQ_ADIPOR2	Cancer cells	Macrophages	CombinationRibo	dynamic_class3Response	-1.65771	0.505231	-3.28109	0.0134669	0.54969	one way anova_DayStart_Response	NtoR_change_int_start	0.0369012
189	SEMA3B_NRP1	Cancer cells	Macrophages	CombinationRibo	dynamic_class3Response	-1.62674	0.575898	-2.8247	0.0135071	0.317528	one way anova_DayStart_Response	NtoR_change_int_start	0.0369961
190	CALR_SCARF1	Cancer cells	Macrophages	CombinationRibo	dynamic_class3Response	-1.917	0.681406	-2.8133	0.0146519	0.330612	one way anova_DayStart_Response	NtoR_change_int_start	0.0396692
191	CLCF1_CRLF1	Cancer cells	Macrophages	CombinationRibo	dynamic_class3Response	-2.9133	0.908626	-3.20627	0.0149351	0.537042	one way anova_DayStart_Response	NtoR_change_int_start	0.0403374
192	ADIPOQ_ADIPOR1	Cancer cells	Macrophages	CombinationRibo	dynamic_class3Response	-2.27231	0.644346	-3.52653	0.0168017	0.655893	one way anova_DayStart_Response	NtoR_change_int_start	0.0446672
193	SERPINC1_LRP1	Cancer cells	Macrophages	CombinationRibo	dynamic_class3Response	-1.23885	0.449816	-2.75413	0.0187516	0.354326	one way anova_DayStart_Response	NtoR_change_int_start	0.0490534
194	SEMA4F_NRP2	Cancer cells	Macrophages	CombinationRibo	dynamic_class3Response	-1.32311	0.499694	-2.64784	0.0191094	0.286091	one way anova_DayStart_Response	NtoR_change_int_start	0.0498558
195	ADAM28_ITGA4	Cancer cells	Normal epithelial cells	CombinationRibo	dynamic_class3Response	-3.19671	0.41013	-7.79439	0.00146153	0.922783	one way anova_DayStart_Response	NtoR_change_int_start	0.0054955
196	EFNA3_EPHA7	Cancer cells	Normal epithelial cells	CombinationRibo	dynamic_class3Response	-1.17967	0.127199	-9.2742	0.00265311	0.955062	one way anova_DayStart_Response	NtoR_change_int_start	0.00916447
197	INHA_TGFBR3	Cancer cells	Normal epithelial cells	CombinationRibo	dynamic_class3Response	-1.98672	0.524252	-3.78962	0.00299668	0.526837	one way anova_DayStart_Response	NtoR_change_int_start	0.0101723
198	PLAU_IGF2R	Cancer cells	Normal epithelial cells	CombinationRibo	dynamic_class3Response	-1.97597	0.597683	-3.30605	0.00700236	0.452804	one way anova_DayStart_Response	NtoR_change_int_start	0.0210185
199	FGF2_CD44	Cancer cells	Normal epithelial cells	CombinationRibo	dynamic_class3Response	-2.45924	0.733813	-3.35131	0.00734907	0.481897	one way anova_DayStart_Response	NtoR_change_int_start	0.0219071
200	MADCAM1_CD44	Cancer cells	Normal epithelial cells	CombinationRibo	dynamic_class3Response	-1.72756	0.52991	-3.26011	0.00759754	0.445171	one way anova_DayStart_Response	NtoR_change_int_start	0.0225217
201	MADCAM1_ITGA4	Cancer cells	Normal epithelial cells	CombinationRibo	dynamic_class3Response	-2.56476	0.553932	-4.63011	0.00980642	0.803443	one way anova_DayStart_Response	NtoR_change_int_start	0.0280897
202	NCAM1_GFRA1	Cancer cells	Normal epithelial cells	CombinationRibo	dynamic_class3Response	-2.15225	0.69438	-3.09953	0.0101127	0.417676	one way anova_DayStart_Response	NtoR_change_int_start	0.0288158
203	TGFB3_TGFBR3	Cancer cells	Normal epithelial cells	CombinationRibo	dynamic_class3Response	-1.24904	0.420707	-2.96892	0.0127699	0.394383	one way anova_DayStart_Response	NtoR_change_int_start	0.0352705
204	EFNB1_EPHB2	Cancer cells	Normal epithelial cells	CombinationRibo	dynamic_class3Response	-3.36981	1.01689	-3.31383	0.0128736	0.555098	one way anova_DayStart_Response	NtoR_change_int_start	0.0355125
205	SEMA3B_NRP1	Cancer cells	Normal epithelial cells	CombinationRibo	dynamic_class3Response	-2.06266	0.696789	-2.96024	0.0129698	0.392805	one way anova_DayStart_Response	NtoR_change_int_start	0.0357307
206	SLIT1_GPC1	Cancer cells	Normal epithelial cells	CombinationRibo	dynamic_class3Response	-2.71995	0.665731	-4.08566	0.0150285	0.758368	one way anova_DayStart_Response	NtoR_change_int_start	0.0405641
207	FGF2_NRP1	Cancer cells	Normal epithelial cells	CombinationRibo	dynamic_class3Response	-2.59462	0.884046	-2.93493	0.0166231	0.432265	one way anova_DayStart_Response	NtoR_change_int_start	0.0442581
208	EFNA5_EPHA7	Cancer cells	Normal epithelial cells	CombinationRibo	dynamic_class3Response	-3.85805	1.10796	-3.48213	0.0176184	0.64964	one way anova_DayStart_Response	NtoR_change_int_start	0.0464915
209	LAMB1_ITGB1	Cancer cells	Normal epithelial cells	CombinationRibo	dynamic_class3Response	-1.38108	0.505769	-2.73066	0.0182441	0.331843	one way anova_DayStart_Response	NtoR_change_int_start	0.0479127
210	RELN_ITGB1	Cancer cells	Normal epithelial cells	CombinationRibo	dynamic_class3Response	-1.1091	0.409368	-2.70931	0.0189798	0.32783	one way anova_DayStart_Response	NtoR_change_int_start	0.0495678
211	FGF2_SDC2	Cancer cells	Pericytes	CombinationRibo	dynamic_class3Response	-3.14606	0.779648	-4.03523	0.00496275	0.656403	one way anova_DayStart_Response	NtoR_change_int_start	0.0156076
212	FGF10_FGFR2	Cancer cells	Pericytes	CombinationRibo	dynamic_class3Response	2.66301	0.191656	13.8947	0.00513975	0.98462	one way anova_DayStart_Response	NtoR_change_int_start	0.0160842
213	ANXA1_EGFR	Cancer cells	Pericytes	CombinationRibo	dynamic_class3Response	-1.46069	0.454854	-3.21134	0.010636	0.482206	one way anova_DayStart_Response	NtoR_change_int_start	0.0300769
214	AREG_EGFR	Endothelial cells	Adipocytes	CombinationRibo	dynamic_class3Response	-1.91523	0.00842658	-227.285	0.00280096	0.999961	one way anova_DayStart_Response	NtoR_change_int_start	0.00959746
215	LRPAP1_LRP1	Endothelial cells	Adipocytes	CombinationRibo	dynamic_class3Response	-1.08924	0.325934	-3.34191	0.00586731	0.43889	one way anova_DayStart_Response	NtoR_change_int_start	0.0180264
216	SERPINA1_LRP1	Endothelial cells	Adipocytes	CombinationRibo	dynamic_class3Response	-1.85227	0.482278	-3.84067	0.00855229	0.662662	one way anova_DayStart_Response	NtoR_change_int_start	0.0249557
217	CDH1_PTPRF	Endothelial cells	Adipocytes	CombinationRibo	dynamic_class3Response	-0.833437	0.26339	-3.16427	0.0100854	0.450346	one way anova_DayStart_Response	NtoR_change_int_start	0.0287508
218	GPI_AMFR	Endothelial cells	Adipocytes	CombinationRibo	dynamic_class3Response	-1.577	0.430013	-3.66732	0.0104877	0.640089	one way anova_DayStart_Response	NtoR_change_int_start	0.0297207
219	WNT5A_RYK	Endothelial cells	Adipocytes	CombinationRibo	dynamic_class3Response	-1.43296	0.419673	-3.41446	0.0112195	0.571242	one way anova_DayStart_Response	NtoR_change_int_start	0.031518
220	HSPG2_PTPRS	Endothelial cells	Adipocytes	CombinationRibo	dynamic_class3Response	-0.893317	0.300516	-2.97261	0.0116446	0.376092	one way anova_DayStart_Response	NtoR_change_int_start	0.0325743
221	EFNA5_EPHB1	Endothelial cells	B cells	CombinationRibo	dynamic_class3Response	-0.383592	0.00103589	-370.301	0.00171919	0.999985	one way anova_DayStart_Response	NtoR_change_int_start	0.00631468
222	APOE_SCARB1	Endothelial cells	B cells	CombinationRibo	dynamic_class3Response	-1.50541	0.392121	-3.83913	0.0121344	0.696033	one way anova_DayStart_Response	NtoR_change_int_start	0.0337567
223	CFH_SELL	Endothelial cells	CD4+ T cells	CombinationRibo	dynamic_class3Response	-1.85253	0.391667	-4.72986	0.0021329	0.727628	one way anova_DayStart_Response	NtoR_change_int_start	0.00759813
224	CD34_SELL	Endothelial cells	CD4+ T cells	CombinationRibo	dynamic_class3Response	-1.39778	0.316515	-4.41617	0.00309561	0.698142	one way anova_DayStart_Response	NtoR_change_int_start	0.0104564
225	INHBB_ACVR1	Endothelial cells	CD4+ T cells	CombinationRibo	dynamic_class3Response	-1.48156	0.334942	-4.42335	0.00687052	0.75576	one way anova_DayStart_Response	NtoR_change_int_start	0.0206603
226	EFNB2_EPHB6	Endothelial cells	CD4+ T cells	CombinationRibo	dynamic_class3Response	-0.653345	0.0545324	-11.9809	0.00689468	0.979387	one way anova_DayStart_Response	NtoR_change_int_start	0.0207242
227	WNT5A_RYK	Endothelial cells	CD4+ T cells	CombinationRibo	dynamic_class3Response	-1.46987	0.305201	-4.81608	0.0170522	0.847297	one way anova_DayStart_Response	NtoR_change_int_start	0.0452217
228	BMP6_ACVR1	Endothelial cells	CD4+ T cells	CombinationRibo	dynamic_class3Response	-1.71697	0.563321	-3.04794	0.0186372	0.508899	one way anova_DayStart_Response	NtoR_change_int_start	0.0488098
229	SPP1_CD44	Endothelial cells	CD4+ T cells	CombinationRibo	dynamic_class3Response	-0.764416	0.200916	-3.80465	0.0190274	0.72937	one way anova_DayStart_Response	NtoR_change_int_start	0.049678
230	PLAU_IGF2R	Endothelial cells	CD4+ T cells	CombinationRibo	dynamic_class3Response	-0.519114	0.163307	-3.17877	0.0191057	0.56534	one way anova_DayStart_Response	NtoR_change_int_start	0.0498481
231	SEMA3A_PLXNA4	Endothelial cells	CD8+ T cells	CombinationRibo	dynamic_class3Response	1.52029	0.149945	10.139	0.00958809	0.971374	one way anova_DayStart_Response	NtoR_change_int_start	0.0275452
232	CDH1_PTPRM	Endothelial cells	CD8+ T cells	CombinationRibo	dynamic_class3Response	-1.0688	0.329024	-3.24839	0.0175016	0.577092	one way anova_DayStart_Response	NtoR_change_int_start	0.046234
233	KITLG_KIT	Endothelial cells	CD8+ T cells	CombinationRibo	dynamic_class3Response	2.76059	0.0763156	36.1733	0.0175947	0.998473	one way anova_DayStart_Response	NtoR_change_int_start	0.04644
234	WNT5A_FZD8	Endothelial cells	Cancer cells	CombinationRibo	dynamic_class3Response	-0.576775	0.0796512	-7.24126	0.000784063	0.895536	one way anova_DayStart_Response	NtoR_change_int_start	0.00321726
235	WNT5A_ROR2	Endothelial cells	Cancer cells	CombinationRibo	dynamic_class3Response	-1.41206	0.371699	-3.79892	0.00897912	0.657397	one way anova_DayStart_Response	NtoR_change_int_start	0.0260185
236	WNT5A_ROR2	Endothelial cells	Fibroblasts	CombinationRibo	dynamic_class3Response	-1.26572	0.353049	-3.58511	0.007135	0.568408	one way anova_DayStart_Response	NtoR_change_int_start	0.0213599
237	EFNB2_GRM5	Endothelial cells	Fibroblasts	CombinationRibo	dynamic_class3Response	-1.37121	0.469264	-2.92204	0.0105139	0.320257	one way anova_DayStart_Response	NtoR_change_int_start	0.0297825
238	PGF_FLT1	Endothelial cells	Macrophages	CombinationRibo	dynamic_class3Response	-2.80096	0.332171	-8.43228	0.0010832	0.933425	one way anova_DayStart_Response	NtoR_change_int_start	0.00424001
239	THBS1_ITGA6	Endothelial cells	Macrophages	CombinationRibo	dynamic_class3Response	-1.61388	0.409392	-3.94213	0.0016864	0.509468	one way anova_DayStart_Response	NtoR_change_int_start	0.00621265
240	APOE_LRP8	Endothelial cells	Macrophages	CombinationRibo	dynamic_class3Response	-1.5478	0.337498	-4.58611	0.00374636	0.741051	one way anova_DayStart_Response	NtoR_change_int_start	0.0122809
241	IGF1_IGF1R	Endothelial cells	Macrophages	CombinationRibo	dynamic_class3Response	-1.54771	0.441463	-3.50587	0.00387022	0.446447	one way anova_DayStart_Response	NtoR_change_int_start	0.012624
242	GPI_AMFR	Endothelial cells	Macrophages	CombinationRibo	dynamic_class3Response	-1.20917	0.348983	-3.46483	0.00418723	0.440113	one way anova_DayStart_Response	NtoR_change_int_start	0.0134968
243	HBEGF_CD9	Endothelial cells	Macrophages	CombinationRibo	dynamic_class3Response	-1.38775	0.357213	-3.88492	0.00464238	0.610265	one way anova_DayStart_Response	NtoR_change_int_start	0.0147317
244	PLAU_LRP1	Endothelial cells	Macrophages	CombinationRibo	dynamic_class3Response	-0.672513	0.186476	-3.60643	0.0056909	0.545586	one way anova_DayStart_Response	NtoR_change_int_start	0.0175531
245	TGFB1_SDC2	Endothelial cells	Macrophages	CombinationRibo	dynamic_class3Response	-1.56985	0.461046	-3.40497	0.00587726	0.468881	one way anova_DayStart_Response	NtoR_change_int_start	0.018051
246	WNT5A_FZD1	Endothelial cells	Macrophages	CombinationRibo	dynamic_class3Response	-1.81069	0.440979	-4.10608	0.00631409	0.693787	one way anova_DayStart_Response	NtoR_change_int_start	0.0192149
247	ADAM9_ITGA6	Endothelial cells	Macrophages	CombinationRibo	dynamic_class3Response	-1.37988	0.437136	-3.15664	0.00699866	0.374071	one way anova_DayStart_Response	NtoR_change_int_start	0.0210084
248	TGM2_SDC4	Endothelial cells	Macrophages	CombinationRibo	dynamic_class3Response	-1.55863	0.466764	-3.33924	0.00750016	0.479918	one way anova_DayStart_Response	NtoR_change_int_start	0.0222863
249	NTN1_UNC5D	Endothelial cells	Macrophages	CombinationRibo	dynamic_class3Response	-2.52059	0.656722	-3.83813	0.00857754	0.662346	one way anova_DayStart_Response	NtoR_change_int_start	0.0250191
250	PLAU_PLAUR	Endothelial cells	Macrophages	CombinationRibo	dynamic_class3Response	-0.612199	0.187138	-3.27137	0.00966157	0.492433	one way anova_DayStart_Response	NtoR_change_int_start	0.0277303
251	PSEN1_NCSTN	Endothelial cells	Macrophages	CombinationRibo	dynamic_class3Response	-0.779157	0.250236	-3.11369	0.00986033	0.420152	one way anova_DayStart_Response	NtoR_change_int_start	0.0282106
252	VWF_ITGA2B	Endothelial cells	Macrophages	CombinationRibo	dynamic_class3Response	-2.62802	0.276055	-9.51993	0.0108547	0.967613	one way anova_DayStart_Response	NtoR_change_int_start	0.0306159
253	PLAU_IGF2R	Endothelial cells	Macrophages	CombinationRibo	dynamic_class3Response	-0.811262	0.246238	-3.29462	0.0109463	0.522662	one way anova_DayStart_Response	NtoR_change_int_start	0.030853
254	SEMA3F_PLXNA3	Endothelial cells	Macrophages	CombinationRibo	dynamic_class3Response	-1.35723	0.441872	-3.07154	0.0118098	0.433992	one way anova_DayStart_Response	NtoR_change_int_start	0.0329663
255	CLCF1_LIFR	Endothelial cells	Macrophages	CombinationRibo	dynamic_class3Response	-3.49429	0.709248	-4.92676	0.016027	0.853335	one way anova_DayStart_Response	NtoR_change_int_start	0.0429052
256	LAMA3_SDC2	Endothelial cells	Macrophages	CombinationRibo	dynamic_class3Response	-1.42012	0.497878	-2.85234	0.0171812	0.393465	one way anova_DayStart_Response	NtoR_change_int_start	0.0455127
257	HLA-B_KLRD1	Endothelial cells	Macrophages	CombinationRibo	dynamic_class3Response	-1.51646	0.520754	-2.91204	0.0172539	0.427917	one way anova_DayStart_Response	NtoR_change_int_start	0.045679
258	EFNA1_EPHA2	Endothelial cells	Macrophages	CombinationRibo	dynamic_class3Response	-2.52915	0.345561	-7.31898	0.0181611	0.946012	one way anova_DayStart_Response	NtoR_change_int_start	0.04772
259	GDF11_ACVR2B	Endothelial cells	Macrophages	CombinationRibo	dynamic_class3Response	-1.00955	0.342365	-2.94874	0.0184613	0.460918	one way anova_DayStart_Response	NtoR_change_int_start	0.048398
260	ITGB3BP_ITGB5	Endothelial cells	Normal epithelial cells	CombinationRibo	dynamic_class3Response	-0.930076	0.296005	-3.1421	0.00720391	0.371669	one way anova_DayStart_Response	NtoR_change_int_start	0.0215232
261	DHH_CDON	Endothelial cells	Normal epithelial cells	CombinationRibo	dynamic_class3Response	-1.78944	0.53565	-3.34069	0.00865065	0.503974	one way anova_DayStart_Response	NtoR_change_int_start	0.025205
262	IGF1_IGF1R	Endothelial cells	Normal epithelial cells	CombinationRibo	dynamic_class3Response	-1.3294	0.425307	-3.12574	0.00876087	0.402855	one way anova_DayStart_Response	NtoR_change_int_start	0.0254662
263	SEMA4D_ERBB2	Endothelial cells	Normal epithelial cells	CombinationRibo	dynamic_class3Response	-1.33458	0.432441	-3.08616	0.00942943	0.396033	one way anova_DayStart_Response	NtoR_change_int_start	0.0271536
264	RTN4_RTN4R	Endothelial cells	Normal epithelial cells	CombinationRibo	dynamic_class3Response	-1.78034	0.417612	-4.26315	0.0130209	0.774515	one way anova_DayStart_Response	NtoR_change_int_start	0.0358437
265	SEMA4D_PLXNB1	Endothelial cells	Normal epithelial cells	CombinationRibo	dynamic_class3Response	-1.24362	0.436382	-2.84984	0.014627	0.353928	one way anova_DayStart_Response	NtoR_change_int_start	0.0396167
266	WNT5A_LRP5	Endothelial cells	Normal epithelial cells	CombinationRibo	dynamic_class3Response	-1.54589	0.506481	-3.05222	0.0185251	0.509686	one way anova_DayStart_Response	NtoR_change_int_start	0.0485516
267	THBS1_LRP5	Endothelial cells	Normal epithelial cells	CombinationRibo	dynamic_class3Response	-1.34741	0.502713	-2.68029	0.0188906	0.306379	one way anova_DayStart_Response	NtoR_change_int_start	0.0493647
268	NID1_ITGAV	Endothelial cells	Pericytes	CombinationRibo	dynamic_class3Response	-0.955239	0.289939	-3.29463	0.0064042	0.431186	one way anova_DayStart_Response	NtoR_change_int_start	0.0194511
269	TGFB3_TGFBR1	Endothelial cells	Pericytes	CombinationRibo	dynamic_class3Response	-0.963697	0.228707	-4.21368	0.0083785	0.736323	one way anova_DayStart_Response	NtoR_change_int_start	0.0245129
270	LAMA3_SDC2	Endothelial cells	Pericytes	CombinationRibo	dynamic_class3Response	-1.16419	0.372699	-3.12367	0.0108063	0.443244	one way anova_DayStart_Response	NtoR_change_int_start	0.0305063
271	TGFB1_ITGAV	Endothelial cells	Pericytes	CombinationRibo	dynamic_class3Response	-1.10304	0.369959	-2.98152	0.0114533	0.377677	one way anova_DayStart_Response	NtoR_change_int_start	0.032102
272	TGFB1_SDC2	Endothelial cells	Pericytes	CombinationRibo	dynamic_class3Response	-1.29348	0.434445	-2.97731	0.0125799	0.395903	one way anova_DayStart_Response	NtoR_change_int_start	0.0348203
273	CALR_ITGAV	Endothelial cells	Pericytes	CombinationRibo	dynamic_class3Response	-1.01666	0.351524	-2.89216	0.0135218	0.361637	one way anova_DayStart_Response	NtoR_change_int_start	0.0370282
274	CDH1_EGFR	Endothelial cells	Pericytes	CombinationRibo	dynamic_class3Response	-0.933112	0.329921	-2.82829	0.0164224	0.368395	one way anova_DayStart_Response	NtoR_change_int_start	0.0438106
275	ADAM15_ITGAV	Endothelial cells	Pericytes	CombinationRibo	dynamic_class3Response	-1.00386	0.367284	-2.7332	0.0181587	0.332319	one way anova_DayStart_Response	NtoR_change_int_start	0.0477194
276	NTF3_NTRK2	Fibroblasts	Adipocytes	CombinationRibo	dynamic_class3Response	0.611452	0.112738	5.42365	0.00288659	0.825662	one way anova_DayStart_Response	NtoR_change_int_start	0.00985521
277	CDH1_PTPRF	Fibroblasts	Adipocytes	CombinationRibo	dynamic_class3Response	-1.06454	0.311306	-3.4196	0.00508231	0.45133	one way anova_DayStart_Response	NtoR_change_int_start	0.0159292
278	INHBB_ACVR1B	Fibroblasts	Adipocytes	CombinationRibo	dynamic_class3Response	-1.09471	0.300679	-3.64081	0.00658124	0.57658	one way anova_DayStart_Response	NtoR_change_int_start	0.0198992
279	TGFA_ERBB4	Fibroblasts	Adipocytes	CombinationRibo	dynamic_class3Response	-2.37972	0.37052	-6.42265	0.00765012	0.909605	one way anova_DayStart_Response	NtoR_change_int_start	0.0226588
280	INHBA_ACVR2A	Fibroblasts	CD4+ T cells	CombinationRibo	dynamic_class3Response	-0.985102	0.279448	-3.52517	0.0124403	0.620119	one way anova_DayStart_Response	NtoR_change_int_start	0.0344799
281	C3_ITGB2	Fibroblasts	CD4+ T cells	CombinationRibo	dynamic_class3Response	-2.29049	0.71406	-3.20771	0.0124672	0.507911	one way anova_DayStart_Response	NtoR_change_int_start	0.0345454
282	SEMA3A_NRP1	Fibroblasts	CD4+ T cells	CombinationRibo	dynamic_class3Response	-1.35035	0.259771	-5.19823	0.0138316	0.866763	one way anova_DayStart_Response	NtoR_change_int_start	0.0377719
283	TGFB1_ITGAV	Fibroblasts	CD8+ T cells	CombinationRibo	dynamic_class3Response	1.58614	0.435313	3.64366	0.0148464	0.671706	one way anova_DayStart_Response	NtoR_change_int_start	0.0401316
284	EFNA1_EPHA6	Fibroblasts	Cancer cells	CombinationRibo	dynamic_class3Response	-1.51241	0.307462	-4.91903	0.00116543	0.72047	one way anova_DayStart_Response	NtoR_change_int_start	0.00451442
285	HBEGF_EGFR	Fibroblasts	Cancer cells	CombinationRibo	dynamic_class3Response	1.38182	0.269761	5.12241	0.00217309	0.782872	one way anova_DayStart_Response	NtoR_change_int_start	0.00771573
286	SPP1_CD44	Fibroblasts	Cancer cells	CombinationRibo	dynamic_class3Response	-1.33791	0.344848	-3.87972	0.00373298	0.584239	one way anova_DayStart_Response	NtoR_change_int_start	0.0122439
287	ADIPOQ_ADIPOR2	Fibroblasts	Cancer cells	CombinationRibo	dynamic_class3Response	-0.789049	0.125893	-6.26759	0.00819849	0.905399	one way anova_DayStart_Response	NtoR_change_int_start	0.0240584
288	EFNA1_EPHA4	Fibroblasts	Endothelial cells	CombinationRibo	dynamic_class3Response	-0.535622	0.166515	-3.21665	0.0105459	0.48312	one way anova_DayStart_Response	NtoR_change_int_start	0.0298613
289	NRTN_GFRA2	Fibroblasts	Fibroblasts	CombinationRibo	dynamic_class3Response	-3.53881	0.100636	-35.1646	0.000807722	0.997578	one way anova_DayStart_Response	NtoR_change_int_start	0.00329837
290	GDNF_GFRA2	Fibroblasts	Fibroblasts	CombinationRibo	dynamic_class3Response	-3.23991	0.379191	-8.54427	0.00102991	0.935069	one way anova_DayStart_Response	NtoR_change_int_start	0.00405653
291	JAG1_NOTCH2	Fibroblasts	Fibroblasts	CombinationRibo	dynamic_class3Response	-0.944181	0.247772	-3.81069	0.00128052	0.415769	one way anova_DayStart_Response	NtoR_change_int_start	0.00489487
292	FGF1_FGFR4	Fibroblasts	Fibroblasts	CombinationRibo	dynamic_class3Response	-2.51678	0.495365	-5.08066	0.00707747	0.832288	one way anova_DayStart_Response	NtoR_change_int_start	0.0212094
293	TGFB2_TGFBR2	Fibroblasts	Fibroblasts	CombinationRibo	dynamic_class3Response	-1.0188	0.371769	-2.7404	0.0145175	0.276898	one way anova_DayStart_Response	NtoR_change_int_start	0.0393648
294	RSPO2_LGR4	Fibroblasts	Fibroblasts	CombinationRibo	dynamic_class3Response	2.3749	0.0599169	39.6366	0.016058	0.998728	one way anova_DayStart_Response	NtoR_change_int_start	0.0429721
295	AMH_ACVR1	Fibroblasts	Macrophages	CombinationRibo	dynamic_class3Response	-1.15042	0.21349	-5.38863	0.00296947	0.823723	one way anova_DayStart_Response	NtoR_change_int_start	0.010097
296	COL4A1_CD93	Fibroblasts	Macrophages	CombinationRibo	dynamic_class3Response	-1.31179	0.356102	-3.68374	0.00312734	0.491591	one way anova_DayStart_Response	NtoR_change_int_start	0.0105525
297	TGFB2_TGFBR1	Fibroblasts	Macrophages	CombinationRibo	dynamic_class3Response	-0.939737	0.268956	-3.49402	0.00326334	0.411941	one way anova_DayStart_Response	NtoR_change_int_start	0.0109477
298	HAS2_HMMR	Fibroblasts	Macrophages	CombinationRibo	dynamic_class3Response	-1.73601	0.459048	-3.78175	0.00537467	0.596443	one way anova_DayStart_Response	NtoR_change_int_start	0.0167212
299	NPNT_ITGA8	Fibroblasts	Macrophages	CombinationRibo	dynamic_class3Response	-2.4662	0.0408146	-60.4244	0.0105348	0.999452	one way anova_DayStart_Response	NtoR_change_int_start	0.0298326
300	FGF9_FGFR1	Fibroblasts	Macrophages	CombinationRibo	dynamic_class3Response	-2.25668	0.644427	-3.50185	0.0127976	0.61671	one way anova_DayStart_Response	NtoR_change_int_start	0.0353329
301	ASIP_ATRN	Fibroblasts	Macrophages	CombinationRibo	dynamic_class3Response	-0.723911	0.248439	-2.91383	0.0129883	0.365557	one way anova_DayStart_Response	NtoR_change_int_start	0.0357689
302	FGF2_SDC4	Fibroblasts	Macrophages	CombinationRibo	dynamic_class3Response	-1.29803	0.457609	-2.83656	0.0176523	0.390448	one way anova_DayStart_Response	NtoR_change_int_start	0.0465673
303	NLGN3_NRXN2	Fibroblasts	Macrophages	CombinationRibo	dynamic_class3Response	-0.814808	0.253323	-3.21648	0.0182178	0.571753	one way anova_DayStart_Response	NtoR_change_int_start	0.0478533
304	FGF16_FGFR2	Fibroblasts	Normal epithelial cells	CombinationRibo	dynamic_class3Response	2.69176	0.267131	10.0766	0.00970547	0.971025	one way anova_DayStart_Response	NtoR_change_int_start	0.0278352
305	EFNA1_EPHA3	Fibroblasts	Pericytes	CombinationRibo	dynamic_class3Response	-0.94012	0.269861	-3.48372	0.0102148	0.581947	one way anova_DayStart_Response	NtoR_change_int_start	0.0290618
306	NID1_ITGAV	Fibroblasts	Pericytes	CombinationRibo	dynamic_class3Response	-1.04787	0.353498	-2.9643	0.0118258	0.374612	one way anova_DayStart_Response	NtoR_change_int_start	0.0330037
307	SEMA3F_NRP2	Fibroblasts	Pericytes	CombinationRibo	dynamic_class3Response	-0.82288	0.218343	-3.76875	0.0130397	0.687556	one way anova_DayStart_Response	NtoR_change_int_start	0.0358879
308	EFNA1_EPHA2	Fibroblasts	Pericytes	CombinationRibo	dynamic_class3Response	-0.80324	0.236304	-3.39919	0.0145105	0.601241	one way anova_DayStart_Response	NtoR_change_int_start	0.0393506
309	SERPINA1_LRP1	Macrophages	Adipocytes	CombinationRibo	dynamic_class3Response	-1.5911	0.351627	-4.52496	0.00399649	0.735602	one way anova_DayStart_Response	NtoR_change_int_start	0.0129656
310	WNT5A_FZD4	Macrophages	Adipocytes	CombinationRibo	dynamic_class3Response	-0.922748	0.25517	-3.6162	0.00682004	0.572993	one way anova_DayStart_Response	NtoR_change_int_start	0.0205257
311	F8_LRP1	Macrophages	Adipocytes	CombinationRibo	dynamic_class3Response	-1.16937	0.357664	-3.26947	0.00843785	0.468328	one way anova_DayStart_Response	NtoR_change_int_start	0.0246619
312	SEMA4D_PLXNB1	Macrophages	Adipocytes	CombinationRibo	dynamic_class3Response	-0.72409	0.173821	-4.16571	0.0140799	0.765843	one way anova_DayStart_Response	NtoR_change_int_start	0.0383574
313	WNT5A_RYK	Macrophages	Adipocytes	CombinationRibo	dynamic_class3Response	-1.13602	0.357226	-3.18011	0.0190731	0.565572	one way anova_DayStart_Response	NtoR_change_int_start	0.0497835
314	F13A1_ITGB1	Macrophages	B cells	CombinationRibo	dynamic_class3Response	-2.46107	0.714754	-3.44324	0.0183711	0.644041	one way anova_DayStart_Response	NtoR_change_int_start	0.0481871
315	ADAM17_NOTCH1	Macrophages	CD4+ T cells	CombinationRibo	dynamic_class3Response	-0.842901	0.184546	-4.56743	0.006016	0.767994	one way anova_DayStart_Response	NtoR_change_int_start	0.0184296
316	F13A1_ITGB1	Macrophages	CD4+ T cells	CombinationRibo	dynamic_class3Response	-2.53438	0.773291	-3.27739	0.0112314	0.519777	one way anova_DayStart_Response	NtoR_change_int_start	0.0315474
317	ICAM3_ITGB2	Macrophages	CD4+ T cells	CombinationRibo	dynamic_class3Response	-1.66889	0.472682	-3.53068	0.0123576	0.620918	one way anova_DayStart_Response	NtoR_change_int_start	0.0342903
318	CFH_SELL	Macrophages	CD4+ T cells	CombinationRibo	dynamic_class3Response	-1.41732	0.389417	-3.6396	0.0149097	0.671173	one way anova_DayStart_Response	NtoR_change_int_start	0.0402858
319	PSEN1_NOTCH1	Macrophages	CD4+ T cells	CombinationRibo	dynamic_class3Response	-1.01375	0.279396	-3.62836	0.0150865	0.669695	one way anova_DayStart_Response	NtoR_change_int_start	0.0407003
320	THBS1_ITGA4	Macrophages	CD4+ T cells	CombinationRibo	dynamic_class3Response	-1.447	0.294135	-4.91953	0.0160915	0.852951	one way anova_DayStart_Response	NtoR_change_int_start	0.0430457
321	SEMA7A_ITGB1	Macrophages	CD4+ T cells	CombinationRibo	dynamic_class3Response	-1.41735	0.186306	-7.6076	0.0168431	0.949896	one way anova_DayStart_Response	NtoR_change_int_start	0.0447645
322	F13A1_ITGB1	Macrophages	CD8+ T cells	CombinationRibo	dynamic_class3Response	-1.55645	0.517749	-3.00618	0.0132034	0.422182	one way anova_DayStart_Response	NtoR_change_int_start	0.036281
323	TGFB2_TGFBR1	Macrophages	CD8+ T cells	CombinationRibo	dynamic_class3Response	-0.928522	0.24781	-3.7469	0.0133363	0.684862	one way anova_DayStart_Response	NtoR_change_int_start	0.0365977
324	CCL2_CCR3	Macrophages	Cancer cells	CombinationRibo	dynamic_class3Response	-0.735407	0.092567	-7.94458	0.0154769	0.953929	one way anova_DayStart_Response	NtoR_change_int_start	0.041614
325	TNF_TNFRSF1B	Macrophages	Cancer cells	CombinationRibo	dynamic_class3Response	-0.580421	0.122257	-4.74755	0.0177299	0.843378	one way anova_DayStart_Response	NtoR_change_int_start	0.0467453
326	INHBA_ACVR2A	Macrophages	Cancer cells	CombinationRibo	dynamic_class3Response	-0.571891	0.186171	-3.07186	0.0180203	0.513273	one way anova_DayStart_Response	NtoR_change_int_start	0.0474042
327	WNT5A_ROR2	Macrophages	Endothelial cells	CombinationRibo	dynamic_class3Response	-1.67818	0.428158	-3.91954	0.0111871	0.705345	one way anova_DayStart_Response	NtoR_change_int_start	0.0314325
328	SEMA4F_NRP2	Macrophages	Fibroblasts	CombinationRibo	dynamic_class3Response	-1.80989	0.00582474	-310.724	0.00204882	0.999979	one way anova_DayStart_Response	NtoR_change_int_start	0.00733961
329	KITLG_KIT	Macrophages	Fibroblasts	CombinationRibo	dynamic_class3Response	-2.66482	0.587893	-4.53283	0.00620934	0.765135	one way anova_DayStart_Response	NtoR_change_int_start	0.0189418
330	WNT5A_FZD2	Macrophages	Fibroblasts	CombinationRibo	dynamic_class3Response	-1.81118	0.512557	-3.53362	0.00769126	0.560685	one way anova_DayStart_Response	NtoR_change_int_start	0.0227618
331	F8_LRP1	Macrophages	Fibroblasts	CombinationRibo	dynamic_class3Response	-1.0411	0.350556	-2.96984	0.0117047	0.375599	one way anova_DayStart_Response	NtoR_change_int_start	0.0327211
332	WNT5A_ROR2	Macrophages	Fibroblasts	CombinationRibo	dynamic_class3Response	-0.946867	0.311189	-3.04274	0.0139558	0.452303	one way anova_DayStart_Response	NtoR_change_int_start	0.0380596
333	IL10_IL10RB	Macrophages	Fibroblasts	CombinationRibo	dynamic_class3Response	-1.10931	0.279075	-3.97496	0.0164703	0.747479	one way anova_DayStart_Response	NtoR_change_int_start	0.0439221
334	FGF18_FGFR2	Macrophages	Fibroblasts	CombinationRibo	dynamic_class3Response	-1.89973	0.478916	-3.96672	0.0165841	0.746641	one way anova_DayStart_Response	NtoR_change_int_start	0.0441709
335	BMP7_ACVR2A	Macrophages	Fibroblasts	CombinationRibo	dynamic_class3Response	-0.668267	0.141356	-4.72754	0.0179344	0.842207	one way anova_DayStart_Response	NtoR_change_int_start	0.0472012
336	ADAM9_ITGA6	Macrophages	Macrophages	CombinationRibo	dynamic_class3Response	-1.15844	0.310348	-3.73272	0.00222827	0.463004	one way anova_DayStart_Response	NtoR_change_int_start	0.00788511
337	COL4A1_CD93	Macrophages	Macrophages	CombinationRibo	dynamic_class3Response	-1.52356	0.233705	-6.51917	0.0028586	0.892472	one way anova_DayStart_Response	NtoR_change_int_start	0.00977157
338	LRPAP1_LRP8	Macrophages	Macrophages	CombinationRibo	dynamic_class3Response	-0.99752	0.224293	-4.4474	0.00298097	0.701263	one way anova_DayStart_Response	NtoR_change_int_start	0.0101281
339	MDK_LRP1	Macrophages	Macrophages	CombinationRibo	dynamic_class3Response	-0.730089	0.14778	-4.94036	0.00432073	0.795968	one way anova_DayStart_Response	NtoR_change_int_start	0.0138654
340	GPI_AMFR	Macrophages	Macrophages	CombinationRibo	dynamic_class3Response	-0.880865	0.265186	-3.32168	0.00504008	0.400805	one way anova_DayStart_Response	NtoR_change_int_start	0.0158114
341	JAG2_NOTCH2	Macrophages	Macrophages	CombinationRibo	dynamic_class3Response	-1.71109	0.411038	-4.16285	0.00592557	0.699948	one way anova_DayStart_Response	NtoR_change_int_start	0.0181811
342	PTN_SDC3	Macrophages	Macrophages	CombinationRibo	dynamic_class3Response	-1.40442	0.123196	-11.3998	0.00760719	0.977265	one way anova_DayStart_Response	NtoR_change_int_start	0.0225451
343	CXCL10_SDC4	Macrophages	Macrophages	CombinationRibo	dynamic_class3Response	-1.49739	0.413793	-3.61868	0.00852515	0.601888	one way anova_DayStart_Response	NtoR_change_int_start	0.02489
344	ICAM2_ITGAM	Macrophages	Macrophages	CombinationRibo	dynamic_class3Response	-0.702356	0.206579	-3.39994	0.00936134	0.539867	one way anova_DayStart_Response	NtoR_change_int_start	0.026978
345	F8_LRP1	Macrophages	Macrophages	CombinationRibo	dynamic_class3Response	-0.868878	0.296703	-2.92844	0.0126405	0.368189	one way anova_DayStart_Response	NtoR_change_int_start	0.0349609
346	TNF_TRAF2	Macrophages	Macrophages	CombinationRibo	dynamic_class3Response	-1.3469	0.394549	-3.41377	0.0142525	0.603485	one way anova_DayStart_Response	NtoR_change_int_start	0.0387392
347	EFNB1_EPHB2	Macrophages	Macrophages	CombinationRibo	dynamic_class3Response	-1.05215	0.321581	-3.27179	0.016996	0.580955	one way anova_DayStart_Response	NtoR_change_int_start	0.0451076
348	PDGFB_PDGFRB	Macrophages	Normal epithelial cells	CombinationRibo	dynamic_class3Response	2.12178	0.404337	5.24755	0.00333297	0.815593	one way anova_DayStart_Response	NtoR_change_int_start	0.0111361
349	BMP7_ENG	Macrophages	Normal epithelial cells	CombinationRibo	dynamic_class3Response	-1.42894	0.0199963	-71.4604	0.00890813	0.999608	one way anova_DayStart_Response	NtoR_change_int_start	0.0258418
350	MDK_PTPRZ1	Macrophages	Normal epithelial cells	CombinationRibo	dynamic_class3Response	-1.03868	0.0243669	-42.6268	0.014932	0.9989	one way anova_DayStart_Response	NtoR_change_int_start	0.0403307
351	WNT5A_LRP5	Macrophages	Normal epithelial cells	CombinationRibo	dynamic_class3Response	-1.28773	0.414561	-3.10624	0.0171714	0.519483	one way anova_DayStart_Response	NtoR_change_int_start	0.0454906
352	MDK_SDC3	Macrophages	Normal epithelial cells	CombinationRibo	dynamic_class3Response	-1.79596	0.383309	-4.68541	0.018375	0.839699	one way anova_DayStart_Response	NtoR_change_int_start	0.0481936
353	EFNA5_EPHA2	Macrophages	Pericytes	CombinationRibo	dynamic_class3Response	-0.828353	0.133444	-6.2075	0.0084249	0.903691	one way anova_DayStart_Response	NtoR_change_int_start	0.0246286
354	GAS6_TYRO3	Macrophages	Pericytes	CombinationRibo	dynamic_class3Response	-2.51927	0.0415617	-60.6151	0.0105017	0.999456	one way anova_DayStart_Response	NtoR_change_int_start	0.0297519
355	SEMA3C_NRP2	Macrophages	Pericytes	CombinationRibo	dynamic_class3Response	-0.622199	0.140817	-4.4185	0.0115243	0.787443	one way anova_DayStart_Response	NtoR_change_int_start	0.0322855
356	GDF5_BMPR2	Normal epithelial cells	Adipocytes	CombinationRibo	dynamic_class3Response	-1.48211	0.283523	-5.22747	0.00639474	0.84039	one way anova_DayStart_Response	NtoR_change_int_start	0.0194264
357	SEMA6A_PLXNA4	Normal epithelial cells	Adipocytes	CombinationRibo	dynamic_class3Response	-1.65265	0.524333	-3.15191	0.0117016	0.471864	one way anova_DayStart_Response	NtoR_change_int_start	0.0327167
358	TNF_TNFRSF1A	Normal epithelial cells	Adipocytes	CombinationRibo	dynamic_class3Response	-1.33514	0.031258	-42.7136	0.0149017	0.998904	one way anova_DayStart_Response	NtoR_change_int_start	0.0402657
359	EFNA5_EPHB1	Normal epithelial cells	Adipocytes	CombinationRibo	dynamic_class3Response	-1.66812	0.553949	-3.01132	0.0167799	0.472698	one way anova_DayStart_Response	NtoR_change_int_start	0.0446128
360	EFNB2_GRM5	Normal epithelial cells	Adipocytes	CombinationRibo	dynamic_class3Response	1.4505	0.194831	7.44489	0.0175679	0.947759	one way anova_DayStart_Response	NtoR_change_int_start	0.046377
361	ASIP_ATRN	Normal epithelial cells	B cells	CombinationRibo	dynamic_class3Response	-1.79967	0.0967707	-18.5973	0.000339328	0.988534	one way anova_DayStart_Response	NtoR_change_int_start	0.00157507
362	GPI_AMFR	Normal epithelial cells	B cells	CombinationRibo	dynamic_class3Response	-1.39678	0.130363	-10.7145	0.00859854	0.974315	one way anova_DayStart_Response	NtoR_change_int_start	0.0250702
363	THBS2_ITGA4	Normal epithelial cells	B cells	CombinationRibo	dynamic_class3Response	-1.28099	0.142539	-8.98695	0.0121562	0.963753	one way anova_DayStart_Response	NtoR_change_int_start	0.0338059
364	HAS2_CD44	Normal epithelial cells	CD4+ T cells	CombinationRibo	dynamic_class3Response	-1.58402	0.0114608	-138.212	0.00460605	0.999895	one way anova_DayStart_Response	NtoR_change_int_start	0.0146344
365	LAMC2_ITGA3	Normal epithelial cells	CD4+ T cells	CombinationRibo	dynamic_class3Response	-1.09502	0.0930377	-11.7697	0.00714168	0.978651	one way anova_DayStart_Response	NtoR_change_int_start	0.0213762
366	COL1A1_ITGA5	Normal epithelial cells	CD4+ T cells	CombinationRibo	dynamic_class3Response	1.02851	0.1808	5.68864	0.0107677	0.88688	one way anova_DayStart_Response	NtoR_change_int_start	0.0304039
367	THBS2_ITGA6	Normal epithelial cells	CD4+ T cells	CombinationRibo	dynamic_class3Response	-1.65661	0.0287743	-57.5726	0.0110566	0.999397	one way anova_DayStart_Response	NtoR_change_int_start	0.0311091
368	TGFB1_TGFBR1	Normal epithelial cells	CD8+ T cells	CombinationRibo	dynamic_class3Response	-1.99397	0.218429	-9.12866	0.00277843	0.953667	one way anova_DayStart_Response	NtoR_change_int_start	0.00953293
369	MADCAM1_ITGA4	Normal epithelial cells	CD8+ T cells	CombinationRibo	dynamic_class3Response	-0.843342	0.144817	-5.82352	0.010084	0.891638	one way anova_DayStart_Response	NtoR_change_int_start	0.0287493
370	F13A1_ITGA4	Normal epithelial cells	CD8+ T cells	CombinationRibo	dynamic_class3Response	-0.904738	0.11276	-8.02356	0.0151806	0.954804	one way anova_DayStart_Response	NtoR_change_int_start	0.040913
371	EDN1_EDNRA	Normal epithelial cells	Cancer cells	CombinationRibo	dynamic_class3Response	1.39312	0.117071	11.8998	0.00698796	0.979109	one way anova_DayStart_Response	NtoR_change_int_start	0.0209807
372	NTNG1_LRRC4C	Normal epithelial cells	Cancer cells	CombinationRibo	dynamic_class3Response	1.81575	0.41789	4.34504	0.00739367	0.748737	one way anova_DayStart_Response	NtoR_change_int_start	0.0220217
373	EDN3_EDNRA	Normal epithelial cells	Cancer cells	CombinationRibo	dynamic_class3Response	1.6216	0.333784	4.85823	0.00828988	0.818856	one way anova_DayStart_Response	NtoR_change_int_start	0.0242824
374	LTB_TNFRSF1A	Normal epithelial cells	Endothelial cells	CombinationRibo	dynamic_class3Response	3.5269	0.233283	15.1186	0.000628262	0.982727	one way anova_DayStart_Response	NtoR_change_int_start	0.00266014
375	ADM2_CALCRL	Normal epithelial cells	Endothelial cells	CombinationRibo	dynamic_class3Response	-1.62614	0.467387	-3.47921	0.0131552	0.613364	one way anova_DayStart_Response	NtoR_change_int_start	0.0361679
376	CDH1_ITGB7	Normal epithelial cells	Endothelial cells	CombinationRibo	dynamic_class3Response	-1.47878	0.375544	-3.9377	0.0169926	0.743662	one way anova_DayStart_Response	NtoR_change_int_start	0.0451023
377	NODAL_ACVR1B	Normal epithelial cells	Fibroblasts	CombinationRibo	dynamic_class3Response	-2.3783	0.480246	-4.95226	0.0158022	0.854677	one way anova_DayStart_Response	NtoR_change_int_start	0.0423739
378	NODAL_ACVR2A	Normal epithelial cells	Fibroblasts	CombinationRibo	dynamic_class3Response	-2.36361	0.489005	-4.83352	0.0168851	0.848272	one way anova_DayStart_Response	NtoR_change_int_start	0.0448579
379	INHBB_ACVR1C	Normal epithelial cells	Macrophages	CombinationRibo	dynamic_class3Response	-1.94294	0.151258	-12.8452	0.00101825	0.97619	one way anova_DayStart_Response	NtoR_change_int_start	0.00401652
380	HLA-B_KLRD1	Normal epithelial cells	Macrophages	CombinationRibo	dynamic_class3Response	-1.88866	0.445056	-4.24364	0.00282345	0.653959	one way anova_DayStart_Response	NtoR_change_int_start	0.00966631
381	ICAM3_ITGB2	Normal epithelial cells	Macrophages	CombinationRibo	dynamic_class3Response	-2.31426	0.443196	-5.22175	0.00340494	0.81405	one way anova_DayStart_Response	NtoR_change_int_start	0.011336
382	MDK_SDC3	Normal epithelial cells	Macrophages	CombinationRibo	dynamic_class3Response	-1.70931	0.437523	-3.90678	0.00358225	0.587849	one way anova_DayStart_Response	NtoR_change_int_start	0.0118248
383	COL1A1_DDR1	Normal epithelial cells	Macrophages	CombinationRibo	dynamic_class3Response	1.1227	0.250017	4.4905	0.00414568	0.732463	one way anova_DayStart_Response	NtoR_change_int_start	0.0133823
384	LAMA1_ITGB1	Normal epithelial cells	Macrophages	CombinationRibo	dynamic_class3Response	-1.10701	0.302902	-3.65468	0.00442786	0.529043	one way anova_DayStart_Response	NtoR_change_int_start	0.0141567
385	WNT5A_FZD2	Normal epithelial cells	Macrophages	CombinationRibo	dynamic_class3Response	-1.27023	0.222479	-5.70943	0.00465371	0.863379	one way anova_DayStart_Response	NtoR_change_int_start	0.0147619
386	GPI_AMFR	Normal epithelial cells	Macrophages	CombinationRibo	dynamic_class3Response	-1.4421	0.413741	-3.48553	0.00509857	0.481617	one way anova_DayStart_Response	NtoR_change_int_start	0.0159739
387	KITLG_EPOR	Normal epithelial cells	Macrophages	CombinationRibo	dynamic_class3Response	1.86402	0.404351	4.60992	0.00578804	0.77144	one way anova_DayStart_Response	NtoR_change_int_start	0.0178188
388	AMH_ACVR1	Normal epithelial cells	Macrophages	CombinationRibo	dynamic_class3Response	-1.21527	0.265204	-4.58241	0.00593443	0.769217	one way anova_DayStart_Response	NtoR_change_int_start	0.0182049
389	LTB_CD40	Normal epithelial cells	Macrophages	CombinationRibo	dynamic_class3Response	2.81762	0.405132	6.95481	0.00609818	0.922133	one way anova_DayStart_Response	NtoR_change_int_start	0.0186512
390	INHBB_ACVR1	Normal epithelial cells	Macrophages	CombinationRibo	dynamic_class3Response	-1.16033	0.322548	-3.59739	0.00700884	0.570225	one way anova_DayStart_Response	NtoR_change_int_start	0.021036
391	COL5A3_SDC3	Normal epithelial cells	Macrophages	CombinationRibo	dynamic_class3Response	-1.91884	0.326624	-5.87475	0.00983918	0.89337	one way anova_DayStart_Response	NtoR_change_int_start	0.0281648
392	GDF5_ACVR1	Normal epithelial cells	Macrophages	CombinationRibo	dynamic_class3Response	-1.99474	0.43522	-4.5833	0.0101581	0.800053	one way anova_DayStart_Response	NtoR_change_int_start	0.0289286
393	NLGN2_NRXN1	Normal epithelial cells	Macrophages	CombinationRibo	dynamic_class3Response	-2.52736	0.0406041	-62.2439	0.0102269	0.999484	one way anova_DayStart_Response	NtoR_change_int_start	0.0290925
394	FGF2_SDC4	Normal epithelial cells	Macrophages	CombinationRibo	dynamic_class3Response	-1.63207	0.500323	-3.26204	0.0138255	0.546508	one way anova_DayStart_Response	NtoR_change_int_start	0.0377569
395	FGF2_SDC3	Normal epithelial cells	Macrophages	CombinationRibo	dynamic_class3Response	-1.38193	0.441561	-3.12965	0.0140228	0.494231	one way anova_DayStart_Response	NtoR_change_int_start	0.0382195
396	LAMA1_RPSA	Normal epithelial cells	Macrophages	CombinationRibo	dynamic_class3Response	-1.04025	0.350707	-2.96614	0.0141388	0.414831	one way anova_DayStart_Response	NtoR_change_int_start	0.0384901
397	ADAM9_ITGB5	Normal epithelial cells	Macrophages	CombinationRibo	dynamic_class3Response	-1.57478	0.550581	-2.86021	0.0143482	0.355824	one way anova_DayStart_Response	NtoR_change_int_start	0.0389729
398	MDK_SDC4	Normal epithelial cells	Macrophages	CombinationRibo	dynamic_class3Response	-2.21104	0.712855	-3.10167	0.0146287	0.489227	one way anova_DayStart_Response	NtoR_change_int_start	0.0396179
399	WNT3_RYK	Normal epithelial cells	Macrophages	CombinationRibo	dynamic_class3Response	-2.07706	0.575888	-3.60671	0.0154337	0.666822	one way anova_DayStart_Response	NtoR_change_int_start	0.0415136
400	TNF_TRAF2	Normal epithelial cells	Macrophages	CombinationRibo	dynamic_class3Response	-2.56049	0.0637113	-40.1889	0.0158374	0.998762	one way anova_DayStart_Response	NtoR_change_int_start	0.0424524
401	HBEGF_CD9	Normal epithelial cells	Macrophages	CombinationRibo	dynamic_class3Response	-1.7026	0.219521	-7.75598	0.0162203	0.951734	one way anova_DayStart_Response	NtoR_change_int_start	0.0433344
402	GDF5_ACVR2B	Normal epithelial cells	Macrophages	CombinationRibo	dynamic_class3Response	-2.10429	0.433668	-4.8523	0.0167075	0.849312	one way anova_DayStart_Response	NtoR_change_int_start	0.0444535
403	RARRES2_CMKLR1	Normal epithelial cells	Macrophages	CombinationRibo	dynamic_class3Response	-2.13079	0.609804	-3.49422	0.0173917	0.651357	one way anova_DayStart_Response	NtoR_change_int_start	0.045991
404	PSPN_GFRA1	Normal epithelial cells	Normal epithelial cells	CombinationRibo	dynamic_class3Response	2.64213	0.167445	15.7791	0.00399237	0.988047	one way anova_DayStart_Response	NtoR_change_int_start	0.0129542
405	SPP1_CD44	Normal epithelial cells	Normal epithelial cells	CombinationRibo	dynamic_class3Response	-1.47472	0.414901	-3.55439	0.00617325	0.537759	one way anova_DayStart_Response	NtoR_change_int_start	0.0188531
406	COL1A1_ITGA11	Normal epithelial cells	Normal epithelial cells	CombinationRibo	dynamic_class3Response	1.28903	0.398536	3.23441	0.00716053	0.421229	one way anova_DayStart_Response	NtoR_change_int_start	0.0214214
407	PYY_NPY5R	Normal epithelial cells	Normal epithelial cells	CombinationRibo	dynamic_class3Response	1.4775	0.130769	11.2986	0.00774258	0.976862	one way anova_DayStart_Response	NtoR_change_int_start	0.0228989
408	PROS1_AXL	Normal epithelial cells	Normal epithelial cells	CombinationRibo	dynamic_class3Response	1.22081	0.40521	3.01279	0.0130553	0.423386	one way anova_DayStart_Response	NtoR_change_int_start	0.0359261
409	LTB_LTBR	Normal epithelial cells	Normal epithelial cells	CombinationRibo	dynamic_class3Response	2.48596	0.472392	5.26249	0.0133702	0.869681	one way anova_DayStart_Response	NtoR_change_int_start	0.0366783
410	NXPH3_NRXN1	Normal epithelial cells	Normal epithelial cells	CombinationRibo	dynamic_class3Response	-2.82548	0.341017	-8.28545	0.0142562	0.957536	one way anova_DayStart_Response	NtoR_change_int_start	0.0387474
411	HBEGF_CD44	Normal epithelial cells	Normal epithelial cells	CombinationRibo	dynamic_class3Response	-1.5702	0.325995	-4.81665	0.0170467	0.847329	one way anova_DayStart_Response	NtoR_change_int_start	0.0452136
412	EFNB1_EPHB4	Normal epithelial cells	Pericytes	CombinationRibo	dynamic_class3Response	-1.78059	0.0514015	-34.6408	0.000832304	0.997504	one way anova_DayStart_Response	NtoR_change_int_start	0.00338267
413	AMH_EGFR	Normal epithelial cells	Pericytes	CombinationRibo	dynamic_class3Response	-1.23021	0.250062	-4.91962	0.00439893	0.79454	one way anova_DayStart_Response	NtoR_change_int_start	0.0140756
414	NTN1_UNC5C	Normal epithelial cells	Pericytes	CombinationRibo	dynamic_class3Response	-1.44388	0.435169	-3.31796	0.00777415	0.476412	one way anova_DayStart_Response	NtoR_change_int_start	0.0229788
415	SLIT1_GPC1	Normal epithelial cells	Pericytes	CombinationRibo	dynamic_class3Response	-2.04052	0.025427	-80.2499	0.00793256	0.999689	one way anova_DayStart_Response	NtoR_change_int_start	0.0233963
416	SEMA3B_NRP2	Normal epithelial cells	Pericytes	CombinationRibo	dynamic_class3Response	-1.00452	0.190876	-5.2627	0.0133687	0.86969	one way anova_DayStart_Response	NtoR_change_int_start	0.0366758
417	NCAM1_ROBO1	Normal epithelial cells	Pericytes	CombinationRibo	dynamic_class3Response	-1.63015	0.550478	-2.96134	0.0181091	0.463313	one way anova_DayStart_Response	NtoR_change_int_start	0.0476039
418	EFNA5_EPHB1	Pericytes	Adipocytes	CombinationRibo	dynamic_class3Response	-0.94638	0.239371	-3.95362	0.00750643	0.676392	one way anova_DayStart_Response	NtoR_change_int_start	0.0222998
419	SLIT3_ROBO2	Pericytes	Adipocytes	CombinationRibo	dynamic_class3Response	2.24977	0.24704	9.10689	0.0118438	0.964679	one way anova_DayStart_Response	NtoR_change_int_start	0.0330526
420	LTB_TNFRSF1A	Pericytes	Adipocytes	CombinationRibo	dynamic_class3Response	-1.63808	0.0477637	-34.2955	0.0185575	0.998301	one way anova_DayStart_Response	NtoR_change_int_start	0.0486306
421	TGFB3_TGFBR1	Pericytes	B cells	CombinationRibo	dynamic_class3Response	-1.19693	0.00630297	-189.899	2.7729e-05	0.999917	one way anova_DayStart_Response	NtoR_change_int_start	0.000183752
422	TNFSF10_TNFRSF10B	Pericytes	B cells	CombinationRibo	dynamic_class3Response	-0.779359	0.00229808	-339.135	0.00187718	0.999983	one way anova_DayStart_Response	NtoR_change_int_start	0.00680842
423	PTDSS1_SCARB1	Pericytes	B cells	CombinationRibo	dynamic_class3Response	-1.34699	0.219469	-6.1375	0.00869909	0.901645	one way anova_DayStart_Response	NtoR_change_int_start	0.0253198
424	ADAM9_ITGAV	Pericytes	B cells	CombinationRibo	dynamic_class3Response	-2.95202	0.0458438	-64.393	0.00988569	0.999518	one way anova_DayStart_Response	NtoR_change_int_start	0.0282665
425	CALR_ITGAV	Pericytes	B cells	CombinationRibo	dynamic_class3Response	-2.25859	0.055878	-40.42	0.0157469	0.998777	one way anova_DayStart_Response	NtoR_change_int_start	0.0422502
426	PSEN1_NOTCH1	Pericytes	CD4+ T cells	CombinationRibo	dynamic_class3Response	-1.60895	0.197209	-8.1586	0.00122856	0.929141	one way anova_DayStart_Response	NtoR_change_int_start	0.0047226
427	TGFB1_ITGB8	Pericytes	CD4+ T cells	CombinationRibo	dynamic_class3Response	-1.22413	0.0571594	-21.4161	0.00217322	0.993487	one way anova_DayStart_Response	NtoR_change_int_start	0.00771575
428	TGFB1_TGFBR1	Pericytes	CD4+ T cells	CombinationRibo	dynamic_class3Response	-1.24095	0.268492	-4.62191	0.00242067	0.717933	one way anova_DayStart_Response	NtoR_change_int_start	0.00846645
429	ADAM15_ITGB1	Pericytes	CD4+ T cells	CombinationRibo	dynamic_class3Response	-1.19418	0.209913	-5.68891	0.00471498	0.8625	one way anova_DayStart_Response	NtoR_change_int_start	0.014926
430	GNAI2_OPRM1	Pericytes	CD4+ T cells	CombinationRibo	dynamic_class3Response	-1.70808	0.249734	-6.83961	0.00639627	0.919647	one way anova_DayStart_Response	NtoR_change_int_start	0.0194301
431	NRG3_ERBB4	Pericytes	CD4+ T cells	CombinationRibo	dynamic_class3Response	0.601427	0.122812	4.89715	0.00806048	0.821314	one way anova_DayStart_Response	NtoR_change_int_start	0.0237063
432	LAMB1_ITGA6	Pericytes	CD4+ T cells	CombinationRibo	dynamic_class3Response	-1.74382	0.436278	-3.99704	0.0103538	0.713964	one way anova_DayStart_Response	NtoR_change_int_start	0.0294026
433	PSEN1_NOTCH2	Pericytes	CD4+ T cells	CombinationRibo	dynamic_class3Response	-1.05822	0.310384	-3.40937	0.0143297	0.60281	one way anova_DayStart_Response	NtoR_change_int_start	0.0389325
434	TGFB2_TGFBR3	Pericytes	CD4+ T cells	CombinationRibo	dynamic_class3Response	-2.40811	0.626175	-3.84574	0.0183692	0.733898	one way anova_DayStart_Response	NtoR_change_int_start	0.0481861
435	SEMA6A_PLXNA4	Pericytes	Cancer cells	CombinationRibo	dynamic_class3Response	-0.272476	0.0116141	-23.4607	0.00181191	0.994569	one way anova_DayStart_Response	NtoR_change_int_start	0.006607
436	CDH1_ITGB7	Pericytes	Cancer cells	CombinationRibo	dynamic_class3Response	-0.929982	0.0779132	-11.9361	0.00694592	0.979235	one way anova_DayStart_Response	NtoR_change_int_start	0.0208666
437	RTN4_TNFRSF19	Pericytes	Cancer cells	CombinationRibo	dynamic_class3Response	-1.86628	0.565809	-3.29843	0.00709777	0.451545	one way anova_DayStart_Response	NtoR_change_int_start	0.0212593
438	IL15_IL15RA	Pericytes	Cancer cells	CombinationRibo	dynamic_class3Response	1.1114	0.28965	3.83704	0.0085885	0.662209	one way anova_DayStart_Response	NtoR_change_int_start	0.0250443
439	PLAU_LRP1	Pericytes	Cancer cells	CombinationRibo	dynamic_class3Response	0.694548	0.163599	4.24544	0.013206	0.772973	one way anova_DayStart_Response	NtoR_change_int_start	0.0362848
440	MDK_LRP1	Pericytes	Cancer cells	CombinationRibo	dynamic_class3Response	0.253373	0.0482576	5.25042	0.0134553	0.86914	one way anova_DayStart_Response	NtoR_change_int_start	0.0368804
441	FGF7_FGFR2	Pericytes	Endothelial cells	CombinationRibo	dynamic_class3Response	0.9274	0.139144	6.66505	0.00114778	0.878599	one way anova_DayStart_Response	NtoR_change_int_start	0.00445648
442	NTF3_NTRK2	Pericytes	Endothelial cells	CombinationRibo	dynamic_class3Response	1.42008	0.371783	3.81964	0.0123777	0.693716	one way anova_DayStart_Response	NtoR_change_int_start	0.0343373
443	ADAM15_ITGA5	Pericytes	Endothelial cells	CombinationRibo	dynamic_class3Response	-1.00519	0.301399	-3.33508	0.0125036	0.558567	one way anova_DayStart_Response	NtoR_change_int_start	0.0346344
444	ADAM17_ERBB4	Pericytes	Fibroblasts	CombinationRibo	dynamic_class3Response	-1.17033	0.401799	-2.91271	0.0130153	0.365355	one way anova_DayStart_Response	NtoR_change_int_start	0.0358314
445	CALR_SCARF1	Pericytes	Macrophages	CombinationRibo	dynamic_class3Response	-1.63	0.457533	-3.56259	0.00515898	0.515248	one way anova_DayStart_Response	NtoR_change_int_start	0.0161357
446	ICAM3_ITGB2	Pericytes	Macrophages	CombinationRibo	dynamic_class3Response	-1.1021	0.0869171	-12.6799	0.00616229	0.98157	one way anova_DayStart_Response	NtoR_change_int_start	0.0188223
447	ADAM15_ITGAV	Pericytes	Macrophages	CombinationRibo	dynamic_class3Response	-0.902034	0.234116	-3.85294	0.00626856	0.633785	one way anova_DayStart_Response	NtoR_change_int_start	0.0190962
448	APOE_LRP8	Pericytes	Macrophages	CombinationRibo	dynamic_class3Response	-0.875686	0.198058	-4.42136	0.00688325	0.755585	one way anova_DayStart_Response	NtoR_change_int_start	0.0206937
449	TGFB1_TGFBR1	Pericytes	Macrophages	CombinationRibo	dynamic_class3Response	-0.898856	0.288225	-3.11859	0.00887811	0.401627	one way anova_DayStart_Response	NtoR_change_int_start	0.0257663
450	ADAM17_ERBB4	Pericytes	Macrophages	CombinationRibo	dynamic_class3Response	-0.932949	0.307238	-3.03657	0.0103396	0.387392	one way anova_DayStart_Response	NtoR_change_int_start	0.0293689
451	HGF_MET	Pericytes	Macrophages	CombinationRibo	dynamic_class3Response	-2.18563	0.493485	-4.42897	0.0114311	0.788277	one way anova_DayStart_Response	NtoR_change_int_start	0.0320509
452	ADAM12_SDC4	Pericytes	Macrophages	CombinationRibo	dynamic_class3Response	-1.79752	0.589527	-3.04909	0.0138132	0.453461	one way anova_DayStart_Response	NtoR_change_int_start	0.0377314
453	THBS1_LRP5	Pericytes	Macrophages	CombinationRibo	dynamic_class3Response	-1.24634	0.301402	-4.13515	0.0144333	0.763027	one way anova_DayStart_Response	NtoR_change_int_start	0.039171
454	MDK_LRP1	Pericytes	Macrophages	CombinationRibo	dynamic_class3Response	-0.838454	0.168715	-4.96964	0.0156515	0.855582	one way anova_DayStart_Response	NtoR_change_int_start	0.0420273
455	ADAM15_ITGB1	Pericytes	Macrophages	CombinationRibo	dynamic_class3Response	-0.870308	0.274778	-3.16732	0.0157667	0.530293	one way anova_DayStart_Response	NtoR_change_int_start	0.0422961
456	ICAM1_ITGB2	Pericytes	Macrophages	CombinationRibo	dynamic_class3Response	-1.7523	0.223309	-7.84698	0.0158551	0.952812	one way anova_DayStart_Response	NtoR_change_int_start	0.0424928
457	THBS1_CD36	Pericytes	Macrophages	CombinationRibo	dynamic_class3Response	-1.60577	0.529095	-3.03494	0.0161873	0.477075	one way anova_DayStart_Response	NtoR_change_int_start	0.0432605
458	ICAM3_ITGAL	Pericytes	Macrophages	CombinationRibo	dynamic_class3Response	-1.0156	0.13242	-7.66955	0.0165788	0.950676	one way anova_DayStart_Response	NtoR_change_int_start	0.0441586
459	CALR_ITGAV	Pericytes	Pericytes	CombinationRibo	dynamic_class3Response	-1.24009	0.433306	-2.86192	0.0154635	0.374693	one way anova_DayStart_Response	NtoR_change_int_start	0.041585

## Sheet: Sheet2
Supplementary Data 2) Ribociclib treatment communication differences between resistant and sensitive tumors at day 180. Tumor-wide communication analysis was used to measure tumor wide communication sent by one cell type population and received by individual cells of each cell type, via a specific ligand receptor communication pathway (LR). Differences in the strength of communication between a s…
Row ID	LR pair name	Sender Cell Type	Receiver Cell Type	Treatment	Coefficient	Estimate	Std. Error	t value	p value	adjusted r squared	Model	Parameter Name	Adjust p value
1	DKK2_LRP6	Adipocytes	Adipocytes	CombinationRibo	dynamic_class3Response	2.80405	0.0148593	188.708	0.00337355	0.999944	one way anova_DayEnd_Response	NtoR_change_int_final	0.0123706
2	COL1A1_DDR2	Adipocytes	Adipocytes	CombinationRibo	dynamic_class3Response	-0.884548	0.194061	-4.5581	0.00606745	0.767228	one way anova_DayEnd_Response	NtoR_change_int_final	0.0202994
3	CALR_ITGAV	Adipocytes	B cells	CombinationRibo	dynamic_class3Response	-1.77905	0.30526	-5.82797	0.0100624	0.89179	one way anova_DayEnd_Response	NtoR_change_int_final	0.0310558
4	INHBB_ACVR1	Adipocytes	B cells	CombinationRibo	dynamic_class3Response	-2.11489	0.266196	-7.94485	0.0154759	0.953932	one way anova_DayEnd_Response	NtoR_change_int_final	0.0446736
5	LAMB1_ITGA6	Adipocytes	CD4+ T cells	CombinationRibo	dynamic_class3Response	1.08334	0.146782	7.38058	0.00514301	0.930402	one way anova_DayEnd_Response	NtoR_change_int_final	0.0176781
6	C3_ITGAX	Adipocytes	CD8+ T cells	CombinationRibo	dynamic_class3Response	1.75265	0.364137	4.81317	0.00482735	0.786982	one way anova_DayEnd_Response	NtoR_change_int_final	0.0167755
7	LTF_LRP1	Adipocytes	Cancer cells	CombinationRibo	dynamic_class3Response	1.30707	0.0493991	26.4594	0.000118442	0.994311	one way anova_DayEnd_Response	NtoR_change_int_final	0.00073191
8	JAG1_NOTCH3	Adipocytes	Cancer cells	CombinationRibo	dynamic_class3Response	-1.31777	0.242871	-5.42578	0.000981027	0.780456	one way anova_DayEnd_Response	NtoR_change_int_final	0.00434811
9	RTN4_CNTNAP1	Adipocytes	Cancer cells	CombinationRibo	dynamic_class3Response	-0.649685	0.112526	-5.77364	0.00117904	0.822041	one way anova_DayEnd_Response	NtoR_change_int_final	0.00507915
10	APOE_LRP2	Adipocytes	Cancer cells	CombinationRibo	dynamic_class3Response	3.87038	0.705424	5.48661	0.0053752	0.853385	one way anova_DayEnd_Response	NtoR_change_int_final	0.0183252
11	CALCB_CALCRL	Adipocytes	Cancer cells	CombinationRibo	dynamic_class3Response	-1.20242	0.260255	-4.62015	0.00988	0.802728	one way anova_DayEnd_Response	NtoR_change_int_final	0.0306109
12	SORBS1_INSR	Adipocytes	Cancer cells	CombinationRibo	dynamic_class3Response	-1.71155	0.561962	-3.04567	0.0159255	0.479049	one way anova_DayEnd_Response	NtoR_change_int_final	0.0457916
13	APOE_LRP1	Adipocytes	Cancer cells	CombinationRibo	dynamic_class3Response	1.20152	0.300398	3.99976	0.0161333	0.749976	one way anova_DayEnd_Response	NtoR_change_int_final	0.0463167
14	CALCB_CALCRL	Adipocytes	Endothelial cells	CombinationRibo	dynamic_class3Response	-0.842012	0.149623	-5.62755	0.00134636	0.814172	one way anova_DayEnd_Response	NtoR_change_int_final	0.00568255
15	APOE_VLDLR	Adipocytes	Endothelial cells	CombinationRibo	dynamic_class3Response	1.15189	0.165814	6.94688	0.0061181	0.921965	one way anova_DayEnd_Response	NtoR_change_int_final	0.020439
16	SLIT2_ROBO1	Adipocytes	Fibroblasts	CombinationRibo	dynamic_class3Response	1.26874	0.37591	3.37511	0.00819032	0.509596	one way anova_DayEnd_Response	NtoR_change_int_final	0.0261815
17	CALCB_CALCRL	Adipocytes	Fibroblasts	CombinationRibo	dynamic_class3Response	-1.67971	0.509618	-3.29602	0.0164894	0.584909	one way anova_DayEnd_Response	NtoR_change_int_final	0.047191
18	SEMA3A_PLXNA4	Adipocytes	Macrophages	CombinationRibo	dynamic_class3Response	2.81023	0.541564	5.1891	0.00349865	0.81207	one way anova_DayEnd_Response	NtoR_change_int_final	0.0127563
19	SLIT2_SDC1	Adipocytes	Macrophages	CombinationRibo	dynamic_class3Response	2.27201	0.588397	3.86135	0.0118638	0.698644	one way anova_DayEnd_Response	NtoR_change_int_final	0.0357017
20	PSEN1_NOTCH3	Adipocytes	Macrophages	CombinationRibo	dynamic_class3Response	1.21375	0.252268	4.81134	0.017098	0.84703	one way anova_DayEnd_Response	NtoR_change_int_final	0.0486412
21	APOE_LDLR	Adipocytes	Normal epithelial cells	CombinationRibo	dynamic_class3Response	1.52885	0.239094	6.39433	0.00307101	0.88861	one way anova_DayEnd_Response	NtoR_change_int_final	0.0114301
22	ADM_RAMP2	Adipocytes	Normal epithelial cells	CombinationRibo	dynamic_class3Response	1.21884	0.193945	6.28446	0.00327423	0.885043	one way anova_DayEnd_Response	NtoR_change_int_final	0.0120672
23	TGFB1_TGFBR1	Adipocytes	Normal epithelial cells	CombinationRibo	dynamic_class3Response	0.424036	0.0556904	7.61417	0.00470189	0.9344	one way anova_DayEnd_Response	NtoR_change_int_final	0.0164116
24	SLIT2_SDC1	Adipocytes	Normal epithelial cells	CombinationRibo	dynamic_class3Response	1.53277	0.457203	3.35248	0.00848995	0.505908	one way anova_DayEnd_Response	NtoR_change_int_final	0.0269757
25	SLIT2_GPC1	Adipocytes	Normal epithelial cells	CombinationRibo	dynamic_class3Response	1.27829	0.410888	3.11105	0.0124977	0.464629	one way anova_DayEnd_Response	NtoR_change_int_final	0.0372683
26	TGFB1_ENG	Adipocytes	Normal epithelial cells	CombinationRibo	dynamic_class3Response	0.738645	0.145033	5.09293	0.0146336	0.861773	one way anova_DayEnd_Response	NtoR_change_int_final	0.0425975
27	APOE_VLDLR	Adipocytes	Pericytes	CombinationRibo	dynamic_class3Response	2.03453	0.253483	8.0263	0.00403806	0.940672	one way anova_DayEnd_Response	NtoR_change_int_final	0.0144232
28	INHBB_ACVR1	Adipocytes	Pericytes	CombinationRibo	dynamic_class3Response	-1.76509	0.34967	-5.04788	0.00724186	0.8304	one way anova_DayEnd_Response	NtoR_change_int_final	0.0235817
29	APOE_LDLR	Adipocytes	Pericytes	CombinationRibo	dynamic_class3Response	1.32941	0.300979	4.41695	0.0115382	0.78732	one way anova_DayEnd_Response	NtoR_change_int_final	0.034876
30	GNAI2_EGFR	B cells	Adipocytes	CombinationRibo	dynamic_class3Response	1.25121	0.22112	5.65849	0.00480763	0.861182	one way anova_DayEnd_Response	NtoR_change_int_final	0.0167133
31	NCAM1_ROBO1	B cells	Adipocytes	CombinationRibo	dynamic_class3Response	1.23041	0.271762	4.52752	0.0105974	0.795905	one way anova_DayEnd_Response	NtoR_change_int_final	0.0324374
32	HSPG2_ITGB1	B cells	Adipocytes	CombinationRibo	dynamic_class3Response	1.32585	0.379829	3.49066	0.017458	0.650853	one way anova_DayEnd_Response	NtoR_change_int_final	0.0495182
33	PSEN1_NOTCH1	B cells	CD8+ T cells	CombinationRibo	dynamic_class3Response	1.43259	0.215746	6.64017	0.00695927	0.91506	one way anova_DayEnd_Response	NtoR_change_int_final	0.0227878
34	IGF1_IGF1R	B cells	CD8+ T cells	CombinationRibo	dynamic_class3Response	2.59556	0.708807	3.66187	0.0145664	0.674077	one way anova_DayEnd_Response	NtoR_change_int_final	0.0424368
35	FN1_CD44	B cells	CD8+ T cells	CombinationRibo	dynamic_class3Response	1.20371	0.307747	3.91137	0.0173737	0.740917	one way anova_DayEnd_Response	NtoR_change_int_final	0.0493205
36	APOE_LRP2	B cells	Cancer cells	CombinationRibo	dynamic_class3Response	3.95099	0.590784	6.68771	0.00259974	0.897384	one way anova_DayEnd_Response	NtoR_change_int_final	0.00991757
37	LRPAP1_LRP2	B cells	Cancer cells	CombinationRibo	dynamic_class3Response	3.4922	0.545407	6.40292	0.00771716	0.909086	one way anova_DayEnd_Response	NtoR_change_int_final	0.024899
38	ADAM10_AXL	B cells	Cancer cells	CombinationRibo	dynamic_class3Response	1.14566	0.295611	3.87555	0.00821293	0.666982	one way anova_DayEnd_Response	NtoR_change_int_final	0.0262368
39	PSEN1_NOTCH2	B cells	Cancer cells	CombinationRibo	dynamic_class3Response	1.73497	0.454817	3.81465	0.00881561	0.659393	one way anova_DayEnd_Response	NtoR_change_int_final	0.0278357
40	TGFB1_ENG	B cells	Cancer cells	CombinationRibo	dynamic_class3Response	1.65573	0.404408	4.09422	0.0149235	0.759182	one way anova_DayEnd_Response	NtoR_change_int_final	0.0433371
41	GAS6_AXL	B cells	Endothelial cells	CombinationRibo	dynamic_class3Response	1.37681	0.138431	9.94581	0.00057395	0.951418	one way anova_DayEnd_Response	NtoR_change_int_final	0.00275269
42	PDGFC_FLT4	B cells	Endothelial cells	CombinationRibo	dynamic_class3Response	-0.58316	0.0157189	-37.0994	0.0171557	0.998548	one way anova_DayEnd_Response	NtoR_change_int_final	0.0487708
43	FN1_ITGA9	B cells	Fibroblasts	CombinationRibo	dynamic_class3Response	1.11629	0.248099	4.49938	0.00640318	0.762324	one way anova_DayEnd_Response	NtoR_change_int_final	0.0212335
44	ADAM10_AXL	B cells	Fibroblasts	CombinationRibo	dynamic_class3Response	1.34701	0.380192	3.54297	0.00758683	0.562101	one way anova_DayEnd_Response	NtoR_change_int_final	0.0245279
45	TGFB1_SDC2	B cells	Fibroblasts	CombinationRibo	dynamic_class3Response	2.38442	0.610121	3.90811	0.0113165	0.704044	one way anova_DayEnd_Response	NtoR_change_int_final	0.0343097
46	TGFB1_ITGAV	B cells	Macrophages	CombinationRibo	dynamic_class3Response	1.95748	0.415925	4.70634	0.00530694	0.779003	one way anova_DayEnd_Response	NtoR_change_int_final	0.018134
47	TGFB1_ITGB8	B cells	Macrophages	CombinationRibo	dynamic_class3Response	2.55848	0.550843	4.64467	0.00560903	0.774206	one way anova_DayEnd_Response	NtoR_change_int_final	0.018999
48	TGFB1_TGFBR1	B cells	Macrophages	CombinationRibo	dynamic_class3Response	2.31502	0.573724	4.03508	0.00997103	0.71807	one way anova_DayEnd_Response	NtoR_change_int_final	0.0308378
49	TGFB1_TGFBR2	B cells	Macrophages	CombinationRibo	dynamic_class3Response	2.53908	0.690204	3.67874	0.0143123	0.676256	one way anova_DayEnd_Response	NtoR_change_int_final	0.0418201
50	SEMA4D_ERBB2	B cells	Macrophages	CombinationRibo	dynamic_class3Response	1.56953	0.501301	3.13091	0.0165887	0.523882	one way anova_DayEnd_Response	NtoR_change_int_final	0.047422
51	COL18A1_ITGB1	B cells	Normal epithelial cells	CombinationRibo	dynamic_class3Response	1.89171	0.336617	5.61976	0.0111404	0.884332	one way anova_DayEnd_Response	NtoR_change_int_final	0.0338607
52	APOE_VLDLR	B cells	Pericytes	CombinationRibo	dynamic_class3Response	1.71463	0.113943	15.0482	0.004387	0.986868	one way anova_DayEnd_Response	NtoR_change_int_final	0.0154753
53	PSEN1_NCSTN	B cells	Pericytes	CombinationRibo	dynamic_class3Response	0.899314	0.173235	5.19129	0.0138826	0.866442	one way anova_DayEnd_Response	NtoR_change_int_final	0.040735
54	TGFB1_ITGAV	CD4+ T cells	CD4+ T cells	CombinationRibo	dynamic_class3Response	0.574576	0.079278	7.24761	0.0054187	0.927964	one way anova_DayEnd_Response	NtoR_change_int_final	0.0184492
55	FN1_ITGB7	CD4+ T cells	CD4+ T cells	CombinationRibo	dynamic_class3Response	-1.37686	0.0223057	-61.7271	0.0103126	0.999475	one way anova_DayEnd_Response	NtoR_change_int_final	0.0316965
56	APOE_LRP2	CD4+ T cells	Cancer cells	CombinationRibo	dynamic_class3Response	3.90061	0.0222631	175.205	0.00363352	0.999935	one way anova_DayEnd_Response	NtoR_change_int_final	0.0131767
57	CALR_LRP1	CD4+ T cells	Fibroblasts	CombinationRibo	dynamic_class3Response	-1.71299	0.0702807	-24.3736	0.00167906	0.994967	one way anova_DayEnd_Response	NtoR_change_int_final	0.00684494
58	APOE_LRP5	CD4+ T cells	Macrophages	CombinationRibo	dynamic_class3Response	1.30293	0.0142196	91.6291	0.00694752	0.999762	one way anova_DayEnd_Response	NtoR_change_int_final	0.0227558
59	TNF_TNFRSF1B	CD4+ T cells	Macrophages	CombinationRibo	dynamic_class3Response	1.70339	0.0216558	78.6576	0.00809312	0.999677	one way anova_DayEnd_Response	NtoR_change_int_final	0.0259304
60	TNF_TNFRSF1A	CD4+ T cells	Macrophages	CombinationRibo	dynamic_class3Response	1.76864	0.0272755	64.8435	0.00981702	0.999524	one way anova_DayEnd_Response	NtoR_change_int_final	0.0304364
61	FN1_CD44	CD4+ T cells	Macrophages	CombinationRibo	dynamic_class3Response	-0.975695	0.100515	-9.707	0.0104468	0.968823	one way anova_DayEnd_Response	NtoR_change_int_final	0.0320383
62	COL4A1_ITGB8	CD4+ T cells	Macrophages	CombinationRibo	dynamic_class3Response	0.361038	0.00645679	55.916	0.0113841	0.999361	one way anova_DayEnd_Response	NtoR_change_int_final	0.0344823
63	LTB_LTBR	CD4+ T cells	Normal epithelial cells	CombinationRibo	dynamic_class3Response	1.0565	0.0601311	17.5699	0.00322372	0.990344	one way anova_DayEnd_Response	NtoR_change_int_final	0.0119092
64	FN1_CD44	CD4+ T cells	Normal epithelial cells	CombinationRibo	dynamic_class3Response	-1.45013	0.00833767	-173.925	0.00366027	0.999934	one way anova_DayEnd_Response	NtoR_change_int_final	0.013258
65	ADAM9_ITGA6	CD4+ T cells	Normal epithelial cells	CombinationRibo	dynamic_class3Response	-1.76136	0.0445827	-39.5077	0.0161104	0.998719	one way anova_DayEnd_Response	NtoR_change_int_final	0.0462571
66	LAMA2_ITGB1	CD4+ T cells	Normal epithelial cells	CombinationRibo	dynamic_class3Response	1.27817	0.264479	4.83278	0.0168921	0.848231	one way anova_DayEnd_Response	NtoR_change_int_final	0.0481603
67	FASLG_FAS	CD8+ T cells	CD4+ T cells	CombinationRibo	dynamic_class3Response	-0.586092	0.00301233	-194.565	0.00327199	0.999947	one way anova_DayEnd_Response	NtoR_change_int_final	0.012061
68	PSEN1_NOTCH2	CD8+ T cells	CD8+ T cells	CombinationRibo	dynamic_class3Response	3.77034	0.0240556	156.735	0.00406172	0.999919	one way anova_DayEnd_Response	NtoR_change_int_final	0.0144932
69	TG_LRP2	CD8+ T cells	Cancer cells	CombinationRibo	dynamic_class3Response	3.85027	0.717807	5.36394	0.0126819	0.874102	one way anova_DayEnd_Response	NtoR_change_int_final	0.037745
70	CALR_ITGA2B	CD8+ T cells	Cancer cells	CombinationRibo	dynamic_class3Response	0.308554	0.0078898	39.1079	0.016275	0.998693	one way anova_DayEnd_Response	NtoR_change_int_final	0.0466545
71	PSAP_CELSR1	CD8+ T cells	Endothelial cells	CombinationRibo	dynamic_class3Response	1.43248	0.18332	7.81408	0.0159857	0.952426	one way anova_DayEnd_Response	NtoR_change_int_final	0.0459445
72	TGFB1_ACVRL1	CD8+ T cells	Macrophages	CombinationRibo	dynamic_class3Response	3.01465	0.349643	8.62206	0.00328092	0.94828	one way anova_DayEnd_Response	NtoR_change_int_final	0.0120863
73	FN1_ITGAV	CD8+ T cells	Normal epithelial cells	CombinationRibo	dynamic_class3Response	0.814567	0.0948999	8.58343	0.0133028	0.960357	one way anova_DayEnd_Response	NtoR_change_int_final	0.0392882
74	SORBS1_INSR	Cancer cells	B cells	CombinationRibo	dynamic_class3Response	2.98336	0.767165	3.88881	0.00808786	0.668605	one way anova_DayEnd_Response	NtoR_change_int_final	0.0259174
75	COL1A1_ITGA5	Cancer cells	CD4+ T cells	CombinationRibo	dynamic_class3Response	2.23361	0.457178	4.88564	0.00812753	0.820592	one way anova_DayEnd_Response	NtoR_change_int_final	0.0260185
76	COL1A1_CD44	Cancer cells	CD8+ T cells	CombinationRibo	dynamic_class3Response	2.53566	0.639237	3.9667	0.00739482	0.677935	one way anova_DayEnd_Response	NtoR_change_int_final	0.0240053
77	ICAM1_ITGAX	Cancer cells	CD8+ T cells	CombinationRibo	dynamic_class3Response	2.13647	0.530672	4.02597	0.0100612	0.717093	one way anova_DayEnd_Response	NtoR_change_int_final	0.0310553
78	APOE_SORL1	Cancer cells	CD8+ T cells	CombinationRibo	dynamic_class3Response	1.53372	0.436022	3.51753	0.0169637	0.654637	one way anova_DayEnd_Response	NtoR_change_int_final	0.0483215
79	DEFB1_CCR6	Cancer cells	Cancer cells	CombinationRibo	dynamic_class3Response	-0.178155	0.00109856	-162.171	0.00392555	0.999924	one way anova_DayEnd_Response	NtoR_change_int_final	0.014085
80	C3_C3AR1	Cancer cells	Cancer cells	CombinationRibo	dynamic_class3Response	-1.15108	0.317668	-3.62352	0.00674811	0.574063	one way anova_DayEnd_Response	NtoR_change_int_final	0.022186
81	EFNA5_EPHA3	Cancer cells	Cancer cells	CombinationRibo	dynamic_class3Response	-2.33563	0.721704	-3.23627	0.00892567	0.462718	one way anova_DayEnd_Response	NtoR_change_int_final	0.0281197
82	EFNB2_EPHB3	Cancer cells	Cancer cells	CombinationRibo	dynamic_class3Response	-1.96857	0.64236	-3.0646	0.00981484	0.392289	one way anova_DayEnd_Response	NtoR_change_int_final	0.0304311
83	CCL3_CCR1	Cancer cells	Cancer cells	CombinationRibo	dynamic_class3Response	-0.0239235	0.000506109	-47.2694	0.0134659	0.999105	one way anova_DayEnd_Response	NtoR_change_int_final	0.0397039
84	F2_THBD	Cancer cells	Cancer cells	CombinationRibo	dynamic_class3Response	0.880289	0.179396	4.90696	0.0162044	0.85228	one way anova_DayEnd_Response	NtoR_change_int_final	0.0464895
85	FGF23_FGFR2	Cancer cells	Endothelial cells	CombinationRibo	dynamic_class3Response	-2.97748	0.501991	-5.93134	0.00404966	0.872386	one way anova_DayEnd_Response	NtoR_change_int_final	0.0144574
86	ICAM1_ITGAM	Cancer cells	Endothelial cells	CombinationRibo	dynamic_class3Response	2.43039	0.436009	5.57418	0.00507636	0.857434	one way anova_DayEnd_Response	NtoR_change_int_final	0.017487
87	SLIT2_ROBO4	Cancer cells	Endothelial cells	CombinationRibo	dynamic_class3Response	-1.31934	0.427707	-3.08468	0.0115481	0.436339	one way anova_DayEnd_Response	NtoR_change_int_final	0.034901
88	EFNA5_EPHA3	Cancer cells	Fibroblasts	CombinationRibo	dynamic_class3Response	-2.39347	0.690503	-3.46628	0.00605872	0.500343	one way anova_DayEnd_Response	NtoR_change_int_final	0.0202734
89	GNAI2_FPR1	Cancer cells	Fibroblasts	CombinationRibo	dynamic_class3Response	4.44939	0.0595316	74.74	0.00851729	0.999642	one way anova_DayEnd_Response	NtoR_change_int_final	0.0270431
90	SERPING1_SELE	Cancer cells	Fibroblasts	CombinationRibo	dynamic_class3Response	-1.32538	0.24024	-5.51689	0.0117291	0.880369	one way anova_DayEnd_Response	NtoR_change_int_final	0.0353712
91	NXPH1_NRXN2	Cancer cells	Macrophages	CombinationRibo	dynamic_class3Response	-4.06239	0.198778	-20.4368	0.00238571	0.992851	one way anova_DayEnd_Response	NtoR_change_int_final	0.00921725
92	MST1_MST1R	Cancer cells	Macrophages	CombinationRibo	dynamic_class3Response	6.44599	0.358113	17.9998	0.00307226	0.990797	one way anova_DayEnd_Response	NtoR_change_int_final	0.011434
93	CCL19_CCR7	Cancer cells	Macrophages	CombinationRibo	dynamic_class3Response	2.23605	0.588685	3.79838	0.00672898	0.626651	one way anova_DayEnd_Response	NtoR_change_int_final	0.0221334
94	EDN1_EDNRB	Cancer cells	Macrophages	CombinationRibo	dynamic_class3Response	4.24791	0.360521	11.7827	0.00712605	0.978698	one way anova_DayEnd_Response	NtoR_change_int_final	0.0232614
95	GNAI2_CCR5	Cancer cells	Macrophages	CombinationRibo	dynamic_class3Response	2.74258	0.575264	4.76752	0.00885616	0.812939	one way anova_DayEnd_Response	NtoR_change_int_final	0.0279459
96	CCL5_CCR5	Cancer cells	Macrophages	CombinationRibo	dynamic_class3Response	2.83838	0.599855	4.73177	0.00909218	0.810532	one way anova_DayEnd_Response	NtoR_change_int_final	0.0285682
97	MDK_SDC1	Cancer cells	Macrophages	CombinationRibo	dynamic_class3Response	1.85351	0.451454	4.10565	0.00930333	0.72548	one way anova_DayEnd_Response	NtoR_change_int_final	0.0291099
98	SORBS1_INSR	Cancer cells	Macrophages	CombinationRibo	dynamic_class3Response	2.24154	0.697783	3.21237	0.0123802	0.508716	one way anova_DayEnd_Response	NtoR_change_int_final	0.0369852
99	TNFSF14_LTBR	Cancer cells	Macrophages	CombinationRibo	dynamic_class3Response	1.36671	0.364653	3.74799	0.0133213	0.684997	one way anova_DayEnd_Response	NtoR_change_int_final	0.0393391
100	LAMA2_ITGB1	Cancer cells	Normal epithelial cells	CombinationRibo	dynamic_class3Response	1.36939	0.341977	4.00433	0.00309017	0.600554	one way anova_DayEnd_Response	NtoR_change_int_final	0.01149
101	BTC_EGFR	Cancer cells	Normal epithelial cells	CombinationRibo	dynamic_class3Response	1.19158	0.348601	3.41818	0.00911236	0.542775	one way anova_DayEnd_Response	NtoR_change_int_final	0.0286161
102	HBEGF_EGFR	Cancer cells	Normal epithelial cells	CombinationRibo	dynamic_class3Response	2.08774	0.569423	3.66641	0.0144975	0.674666	one way anova_DayEnd_Response	NtoR_change_int_final	0.0422707
103	IL12A_IL12RB2	Cancer cells	Normal epithelial cells	CombinationRibo	dynamic_class3Response	-1.24592	0.261481	-4.76488	0.0175553	0.844383	one way anova_DayEnd_Response	NtoR_change_int_final	0.0497609
104	THBS1_CD36	Cancer cells	Pericytes	CombinationRibo	dynamic_class3Response	2.50548	0.501245	4.99851	0.00105479	0.727149	one way anova_DayEnd_Response	NtoR_change_int_final	0.00462542
105	NPNT_ITGB1	Cancer cells	Pericytes	CombinationRibo	dynamic_class3Response	1.70858	0.326046	5.2403	0.00119886	0.767852	one way anova_DayEnd_Response	NtoR_change_int_final	0.00515274
106	ADM_RAMP2	Cancer cells	Pericytes	CombinationRibo	dynamic_class3Response	2.72595	0.119405	22.8294	0.00191321	0.994266	one way anova_DayEnd_Response	NtoR_change_int_final	0.00764569
107	HBEGF_CD44	Cancer cells	Pericytes	CombinationRibo	dynamic_class3Response	2.6883	0.424258	6.33648	0.00317601	0.886752	one way anova_DayEnd_Response	NtoR_change_int_final	0.0117582
108	HBEGF_EGFR	Cancer cells	Pericytes	CombinationRibo	dynamic_class3Response	2.18221	0.447499	4.87647	0.00818142	0.820014	one way anova_DayEnd_Response	NtoR_change_int_final	0.0261596
109	THBS1_ITGB1	Cancer cells	Pericytes	CombinationRibo	dynamic_class3Response	1.49941	0.414289	3.61924	0.00851878	0.601968	one way anova_DayEnd_Response	NtoR_change_int_final	0.0270439
110	LTF_LRP11	Cancer cells	Pericytes	CombinationRibo	dynamic_class3Response	3.22347	0.94454	3.41275	0.0142704	0.603328	one way anova_DayEnd_Response	NtoR_change_int_final	0.0417205
111	LAMB1_ITGB1	Cancer cells	Pericytes	CombinationRibo	dynamic_class3Response	1.27265	0.379009	3.35784	0.0152704	0.594792	one way anova_DayEnd_Response	NtoR_change_int_final	0.0441561
112	HBEGF_CD9	Cancer cells	Pericytes	CombinationRibo	dynamic_class3Response	1.68551	0.424363	3.97187	0.0165129	0.747165	one way anova_DayEnd_Response	NtoR_change_int_final	0.0472454
113	THBS1_ITGA3	Endothelial cells	Adipocytes	CombinationRibo	dynamic_class3Response	6.04687	0.0719028	84.0978	0.00756964	0.999717	one way anova_DayEnd_Response	NtoR_change_int_final	0.0244797
114	INHBB_ACVR2A	Endothelial cells	B cells	CombinationRibo	dynamic_class3Response	-0.41996	0.0343203	-12.2365	0.00661246	0.980228	one way anova_DayEnd_Response	NtoR_change_int_final	0.021814
115	TNFSF13B_TNFRSF17	Endothelial cells	B cells	CombinationRibo	dynamic_class3Response	-2.50379	0.0666746	-37.5523	0.0169489	0.998583	one way anova_DayEnd_Response	NtoR_change_int_final	0.0482861
116	TGFB2_TGFBR2	Endothelial cells	CD4+ T cells	CombinationRibo	dynamic_class3Response	0.871988	0.22029	3.95837	0.0107604	0.709706	one way anova_DayEnd_Response	NtoR_change_int_final	0.0328741
117	FGF2_FGFR1	Endothelial cells	CD4+ T cells	CombinationRibo	dynamic_class3Response	-0.916653	0.0209842	-43.6831	0.0145711	0.998952	one way anova_DayEnd_Response	NtoR_change_int_final	0.0424464
118	FN1_ITGB1	Endothelial cells	CD8+ T cells	CombinationRibo	dynamic_class3Response	0.865808	0.0759206	11.4041	0.00144675	0.969937	one way anova_DayEnd_Response	NtoR_change_int_final	0.006039
119	ADAM17_ITGB1	Endothelial cells	CD8+ T cells	CombinationRibo	dynamic_class3Response	1.77436	0.297632	5.96157	0.00944185	0.896213	one way anova_DayEnd_Response	NtoR_change_int_final	0.0294745
120	TNFSF13B_TNFRSF13B	Endothelial cells	Cancer cells	CombinationRibo	dynamic_class3Response	0.0580804	0.000230971	251.461	1.58142e-05	0.999953	one way anova_DayEnd_Response	NtoR_change_int_final	0.000136714
121	RELN_ITGB1	Endothelial cells	Cancer cells	CombinationRibo	dynamic_class3Response	0.932821	0.17429	5.35211	0.000322634	0.715358	one way anova_DayEnd_Response	NtoR_change_int_final	0.0016999
122	PTN_ALK	Endothelial cells	Cancer cells	CombinationRibo	dynamic_class3Response	-1.54997	0.268343	-5.77607	0.00218722	0.843599	one way anova_DayEnd_Response	NtoR_change_int_final	0.00855698
123	HBEGF_CD82	Endothelial cells	Cancer cells	CombinationRibo	dynamic_class3Response	-2.04889	0.554856	-3.69266	0.00415857	0.534603	one way anova_DayEnd_Response	NtoR_change_int_final	0.0147877
124	LAMA1_ITGA1	Endothelial cells	Cancer cells	CombinationRibo	dynamic_class3Response	-2.12273	0.434392	-4.88666	0.00452665	0.79224	one way anova_DayEnd_Response	NtoR_change_int_final	0.01589
125	CCL16_HRH4	Endothelial cells	Cancer cells	CombinationRibo	dynamic_class3Response	-0.796845	0.0853481	-9.33642	0.0112783	0.966356	one way anova_DayEnd_Response	NtoR_change_int_final	0.0342164
126	THBS2_NOTCH3	Endothelial cells	Cancer cells	CombinationRibo	dynamic_class3Response	-1.61693	0.524652	-3.08191	0.0150732	0.48566	one way anova_DayEnd_Response	NtoR_change_int_final	0.0436906
127	LAMA2_RPSA	Endothelial cells	Endothelial cells	CombinationRibo	dynamic_class3Response	-0.730217	0.219549	-3.32599	0.00766957	0.477738	one way anova_DayEnd_Response	NtoR_change_int_final	0.0247567
128	MMP9_LRP1	Endothelial cells	Fibroblasts	CombinationRibo	dynamic_class3Response	-1.53448	0.283314	-5.41618	0.0123454	0.876295	one way anova_DayEnd_Response	NtoR_change_int_final	0.0369039
129	SEMA6A_PLXNA4	Endothelial cells	Macrophages	CombinationRibo	dynamic_class3Response	2.63846	0.363372	7.26104	0.000774225	0.896055	one way anova_DayEnd_Response	NtoR_change_int_final	0.00355403
130	GNAI2_CCR5	Endothelial cells	Macrophages	CombinationRibo	dynamic_class3Response	2.56942	0.41006	6.26595	0.00151916	0.864444	one way anova_DayEnd_Response	NtoR_change_int_final	0.00628918
131	SEMA3A_PLXNA4	Endothelial cells	Macrophages	CombinationRibo	dynamic_class3Response	2.27655	0.392754	5.79638	0.00215339	0.844552	one way anova_DayEnd_Response	NtoR_change_int_final	0.00844424
132	COL1A1_CD36	Endothelial cells	Macrophages	CombinationRibo	dynamic_class3Response	-1.26936	0.367855	-3.45072	0.00726651	0.521701	one way anova_DayEnd_Response	NtoR_change_int_final	0.0236463
133	PTN_SDC1	Endothelial cells	Macrophages	CombinationRibo	dynamic_class3Response	1.55582	0.320067	4.86093	0.00827371	0.819029	one way anova_DayEnd_Response	NtoR_change_int_final	0.026402
134	MMP9_LRP1	Endothelial cells	Macrophages	CombinationRibo	dynamic_class3Response	-2.04398	0.348347	-5.86765	0.00987264	0.893132	one way anova_DayEnd_Response	NtoR_change_int_final	0.0305911
135	HLA-A_ERBB2	Endothelial cells	Macrophages	CombinationRibo	dynamic_class3Response	1.69499	0.554086	3.05907	0.0135921	0.455275	one way anova_DayEnd_Response	NtoR_change_int_final	0.040017
136	FGF2_SDC1	Endothelial cells	Macrophages	CombinationRibo	dynamic_class3Response	1.41703	0.390181	3.63172	0.0150333	0.670138	one way anova_DayEnd_Response	NtoR_change_int_final	0.0435947
137	MDK_SDC1	Endothelial cells	Macrophages	CombinationRibo	dynamic_class3Response	1.50705	0.418848	3.59809	0.0155746	0.665668	one way anova_DayEnd_Response	NtoR_change_int_final	0.0449323
138	SERPINA1_LRP1	Endothelial cells	Macrophages	CombinationRibo	dynamic_class3Response	-2.13289	0.603689	-3.53309	0.0166848	0.656804	one way anova_DayEnd_Response	NtoR_change_int_final	0.0476478
139	RELN_ITGB1	Endothelial cells	Normal epithelial cells	CombinationRibo	dynamic_class3Response	1.29567	0.352919	3.67128	0.00430801	0.531482	one way anova_DayEnd_Response	NtoR_change_int_final	0.0152378
140	NTNG1_LRRC4C	Endothelial cells	Normal epithelial cells	CombinationRibo	dynamic_class3Response	-1.31561	0.30721	-4.28244	0.00784527	0.742923	one way anova_DayEnd_Response	NtoR_change_int_final	0.0252601
141	WNT3_RYK	Endothelial cells	Normal epithelial cells	CombinationRibo	dynamic_class3Response	1.99167	0.0395296	50.3842	0.0126336	0.999212	one way anova_DayEnd_Response	NtoR_change_int_final	0.0376242
142	GNAI2_F2R	Endothelial cells	Pericytes	CombinationRibo	dynamic_class3Response	-1.3367	0.243763	-5.48362	0.00275085	0.828914	one way anova_DayEnd_Response	NtoR_change_int_final	0.0104189
143	LRPAP1_VLDLR	Endothelial cells	Pericytes	CombinationRibo	dynamic_class3Response	1.29045	0.15886	8.12315	0.00390029	0.942017	one way anova_DayEnd_Response	NtoR_change_int_final	0.0140077
144	RELN_VLDLR	Endothelial cells	Pericytes	CombinationRibo	dynamic_class3Response	2.13049	0.375603	5.67219	0.0108552	0.886279	one way anova_DayEnd_Response	NtoR_change_int_final	0.0331276
145	A2M_LRP1	Fibroblasts	Adipocytes	CombinationRibo	dynamic_class3Response	-1.49433	0.477728	-3.12799	0.0107271	0.444004	one way anova_DayEnd_Response	NtoR_change_int_final	0.0327819
146	JAG1_NOTCH2	Fibroblasts	B cells	CombinationRibo	dynamic_class3Response	1.16385	0.348769	3.33703	0.0156694	0.591497	one way anova_DayEnd_Response	NtoR_change_int_final	0.045169
147	PSEN1_NOTCH1	Fibroblasts	CD4+ T cells	CombinationRibo	dynamic_class3Response	1.42298	0.177824	8.00219	0.00407335	0.94033	one way anova_DayEnd_Response	NtoR_change_int_final	0.0145306
148	COL18A1_ITGA5	Fibroblasts	CD4+ T cells	CombinationRibo	dynamic_class3Response	1.6984	0.482687	3.51862	0.016944	0.65479	one way anova_DayEnd_Response	NtoR_change_int_final	0.0482761
149	INHBA_ENG	Fibroblasts	CD8+ T cells	CombinationRibo	dynamic_class3Response	3.15132	0.0535782	58.8173	0.000288936	0.999133	one way anova_DayEnd_Response	NtoR_change_int_final	0.00154718
150	LAMA1_ITGB1	Fibroblasts	CD8+ T cells	CombinationRibo	dynamic_class3Response	2.1063	0.229935	9.1604	0.00275044	0.953977	one way anova_DayEnd_Response	NtoR_change_int_final	0.0104186
151	HSPG2_ITGB1	Fibroblasts	CD8+ T cells	CombinationRibo	dynamic_class3Response	2.33318	0.325502	7.16794	0.00559326	0.926443	one way anova_DayEnd_Response	NtoR_change_int_final	0.0189617
152	THBS1_ITGB1	Fibroblasts	CD8+ T cells	CombinationRibo	dynamic_class3Response	2.81585	0.465399	6.0504	0.00905684	0.899009	one way anova_DayEnd_Response	NtoR_change_int_final	0.0284753
153	TNFSF10_TNFRSF10B	Fibroblasts	CD8+ T cells	CombinationRibo	dynamic_class3Response	1.94289	0.0484727	40.0823	0.0158795	0.998756	one way anova_DayEnd_Response	NtoR_change_int_final	0.0456783
154	COL18A1_ITGB1	Fibroblasts	CD8+ T cells	CombinationRibo	dynamic_class3Response	2.715	0.553822	4.9023	0.0162465	0.85203	one way anova_DayEnd_Response	NtoR_change_int_final	0.0465873
155	EDN1_EDNRB	Fibroblasts	Cancer cells	CombinationRibo	dynamic_class3Response	0.212666	0.0299002	7.11253	0.00206483	0.908405	one way anova_DayEnd_Response	NtoR_change_int_final	0.00815173
156	HLA-B_LILRB1	Fibroblasts	Cancer cells	CombinationRibo	dynamic_class3Response	0.299537	0.0533512	5.61444	0.00247989	0.835715	one way anova_DayEnd_Response	NtoR_change_int_final	0.00952963
157	PTN_ALK	Fibroblasts	Cancer cells	CombinationRibo	dynamic_class3Response	-2.14868	0.493077	-4.35769	0.00332353	0.692183	one way anova_DayEnd_Response	NtoR_change_int_final	0.0122179
158	THBS2_ITGA4	Fibroblasts	Cancer cells	CombinationRibo	dynamic_class3Response	1.48978	0.446593	3.33587	0.0087172	0.503181	one way anova_DayEnd_Response	NtoR_change_int_final	0.0275767
159	HBEGF_CD82	Fibroblasts	Cancer cells	CombinationRibo	dynamic_class3Response	-1.96283	0.555254	-3.53502	0.0122928	0.621547	one way anova_DayEnd_Response	NtoR_change_int_final	0.0367818
160	WNT7B_LRP5	Fibroblasts	Cancer cells	CombinationRibo	dynamic_class3Response	-1.47452	0.416346	-3.54158	0.0165348	0.657979	one way anova_DayEnd_Response	NtoR_change_int_final	0.0472974
161	NODAL_ACVR2A	Fibroblasts	Endothelial cells	CombinationRibo	dynamic_class3Response	-0.475496	0.0142251	-33.4265	0.000893791	0.99732	one way anova_DayEnd_Response	NtoR_change_int_final	0.00401387
162	APOE_LRP5	Fibroblasts	Endothelial cells	CombinationRibo	dynamic_class3Response	1.43927	0.466692	3.08399	0.0087111	0.378082	one way anova_DayEnd_Response	NtoR_change_int_final	0.0275642
163	APOE_LDLR	Fibroblasts	Endothelial cells	CombinationRibo	dynamic_class3Response	1.49413	0.518758	2.8802	0.0138253	0.359466	one way anova_DayEnd_Response	NtoR_change_int_final	0.0405917
164	COL18A1_ITGB1	Fibroblasts	Endothelial cells	CombinationRibo	dynamic_class3Response	1.43779	0.5293	2.7164	0.0176337	0.313012	one way anova_DayEnd_Response	NtoR_change_int_final	0.0499502
165	NXPH3_NRXN3	Fibroblasts	Fibroblasts	CombinationRibo	dynamic_class3Response	1.15731	0.0865535	13.371	0.000904271	0.977996	one way anova_DayEnd_Response	NtoR_change_int_final	0.0040545
166	EFNA3_EPHA5	Fibroblasts	Fibroblasts	CombinationRibo	dynamic_class3Response	-0.583511	0.0323615	-18.031	0.0030617	0.990829	one way anova_DayEnd_Response	NtoR_change_int_final	0.0114
167	THBS1_TNFRSF11B	Fibroblasts	Fibroblasts	CombinationRibo	dynamic_class3Response	1.23754	0.297564	4.15891	0.00424755	0.670735	one way anova_DayEnd_Response	NtoR_change_int_final	0.0150586
168	APOE_LDLR	Fibroblasts	Fibroblasts	CombinationRibo	dynamic_class3Response	1.10606	0.328158	3.37052	0.0050188	0.425296	one way anova_DayEnd_Response	NtoR_change_int_final	0.0173261
169	APOE_SORL1	Fibroblasts	Fibroblasts	CombinationRibo	dynamic_class3Response	1.43147	0.442306	3.23638	0.00792484	0.441188	one way anova_DayEnd_Response	NtoR_change_int_final	0.0254792
170	SEMA6A_PLXNA4	Fibroblasts	Macrophages	CombinationRibo	dynamic_class3Response	3.42078	0.364237	9.39163	0.000230802	0.935624	one way anova_DayEnd_Response	NtoR_change_int_final	0.0012812
171	GNAI2_CCR5	Fibroblasts	Macrophages	CombinationRibo	dynamic_class3Response	3.2164	0.532025	6.04559	0.0017846	0.855593	one way anova_DayEnd_Response	NtoR_change_int_final	0.00721754
172	SLIT2_SDC1	Fibroblasts	Macrophages	CombinationRibo	dynamic_class3Response	2.43321	0.582858	4.17463	0.00584834	0.701206	one way anova_DayEnd_Response	NtoR_change_int_final	0.0196805
173	MST1_MST1R	Fibroblasts	Macrophages	CombinationRibo	dynamic_class3Response	2.8308	0.413121	6.85223	0.00636269	0.919925	one way anova_DayEnd_Response	NtoR_change_int_final	0.0211173
174	CCL3_CCR5	Fibroblasts	Macrophages	CombinationRibo	dynamic_class3Response	2.99302	0.252631	11.8474	0.00704926	0.978927	one way anova_DayEnd_Response	NtoR_change_int_final	0.0230542
175	HLA-A_ERBB2	Fibroblasts	Macrophages	CombinationRibo	dynamic_class3Response	1.76952	0.521834	3.39097	0.00798681	0.512164	one way anova_DayEnd_Response	NtoR_change_int_final	0.0256436
176	CCL2_CCR5	Fibroblasts	Macrophages	CombinationRibo	dynamic_class3Response	3.26927	0.785151	4.16388	0.00879101	0.731398	one way anova_DayEnd_Response	NtoR_change_int_final	0.0277735
177	FGF2_SDC1	Fibroblasts	Macrophages	CombinationRibo	dynamic_class3Response	2.55539	0.671481	3.8056	0.00890926	0.658246	one way anova_DayEnd_Response	NtoR_change_int_final	0.028083
178	THBS1_SDC1	Fibroblasts	Macrophages	CombinationRibo	dynamic_class3Response	3.04076	0.819256	3.7116	0.00995068	0.646036	one way anova_DayEnd_Response	NtoR_change_int_final	0.0307838
179	APOE_SORL1	Fibroblasts	Macrophages	CombinationRibo	dynamic_class3Response	1.10729	0.362289	3.05638	0.00996579	0.390858	one way anova_DayEnd_Response	NtoR_change_int_final	0.030823
180	CCL5_CCR5	Fibroblasts	Macrophages	CombinationRibo	dynamic_class3Response	3.28978	0.761315	4.32118	0.0124358	0.77947	one way anova_DayEnd_Response	NtoR_change_int_final	0.0371178
181	RELN_ITGA3	Fibroblasts	Macrophages	CombinationRibo	dynamic_class3Response	-2.51386	0.58925	-4.2662	0.0129893	0.774779	one way anova_DayEnd_Response	NtoR_change_int_final	0.0385188
182	EFNA1_EPHA2	Fibroblasts	Macrophages	CombinationRibo	dynamic_class3Response	2.46504	0.489602	5.03478	0.0151025	0.858902	one way anova_DayEnd_Response	NtoR_change_int_final	0.0437617
183	MDK_SDC1	Fibroblasts	Macrophages	CombinationRibo	dynamic_class3Response	1.94222	0.546749	3.5523	0.0163475	0.659455	one way anova_DayEnd_Response	NtoR_change_int_final	0.0468427
184	CCL19_CCR7	Fibroblasts	Macrophages	CombinationRibo	dynamic_class3Response	3.05103	1.01618	3.00245	0.017008	0.471046	one way anova_DayEnd_Response	NtoR_change_int_final	0.0484198
185	FGF9_FGFR3	Fibroblasts	Normal epithelial cells	CombinationRibo	dynamic_class3Response	0.712753	0.0731293	9.74648	0.000620698	0.949492	one way anova_DayEnd_Response	NtoR_change_int_final	0.0029386
186	NRG1_ERBB4	Fibroblasts	Normal epithelial cells	CombinationRibo	dynamic_class3Response	-2.23164	0.587516	-3.79843	0.00349479	0.549698	one way anova_DayEnd_Response	NtoR_change_int_final	0.0127456
187	NRG1_ERBB3	Fibroblasts	Normal epithelial cells	CombinationRibo	dynamic_class3Response	-1.96461	0.571611	-3.43697	0.0063637	0.495708	one way anova_DayEnd_Response	NtoR_change_int_final	0.0211195
188	LAMA2_RPSA	Fibroblasts	Normal epithelial cells	CombinationRibo	dynamic_class3Response	1.49256	0.487079	3.06431	0.0119563	0.432697	one way anova_DayEnd_Response	NtoR_change_int_final	0.0359245
189	IL19_IL20RA	Fibroblasts	Normal epithelial cells	CombinationRibo	dynamic_class3Response	-1.82188	0.485337	-3.75385	0.0132411	0.685722	one way anova_DayEnd_Response	NtoR_change_int_final	0.0391365
190	KITLG_EPOR	Fibroblasts	Pericytes	CombinationRibo	dynamic_class3Response	1.35268	0.353836	3.8229	0.00873113	0.660434	one way anova_DayEnd_Response	NtoR_change_int_final	0.0276085
191	MMP13_LRP1	Fibroblasts	Pericytes	CombinationRibo	dynamic_class3Response	-2.26816	0.575864	-3.9387	0.0169783	0.743765	one way anova_DayEnd_Response	NtoR_change_int_final	0.0483506
192	GNAI2_F2R	Macrophages	Adipocytes	CombinationRibo	dynamic_class3Response	3.80893	0.0568267	67.027	0.00949725	0.999555	one way anova_DayEnd_Response	NtoR_change_int_final	0.0296215
193	F13A1_ITGA9	Macrophages	Adipocytes	CombinationRibo	dynamic_class3Response	1.68549	0.485611	3.47086	0.0103938	0.579983	one way anova_DayEnd_Response	NtoR_change_int_final	0.0319111
194	SLIT3_ROBO2	Macrophages	Adipocytes	CombinationRibo	dynamic_class3Response	2.18707	0.494646	4.42148	0.0114977	0.787681	one way anova_DayEnd_Response	NtoR_change_int_final	0.0347683
195	FN1_ITGB8	Macrophages	B cells	CombinationRibo	dynamic_class3Response	-1.94664	0.145521	-13.377	0.000903069	0.978015	one way anova_DayEnd_Response	NtoR_change_int_final	0.00404996
196	BMP7_ACVR1	Macrophages	B cells	CombinationRibo	dynamic_class3Response	-1.01208	0.127063	-7.9652	0.0153987	0.95416	one way anova_DayEnd_Response	NtoR_change_int_final	0.044487
197	MDK_SDC4	Macrophages	CD4+ T cells	CombinationRibo	dynamic_class3Response	1.52639	0.130726	11.6762	0.00725516	0.978313	one way anova_DayEnd_Response	NtoR_change_int_final	0.0236147
198	SPP1_ITGB1	Macrophages	CD4+ T cells	CombinationRibo	dynamic_class3Response	-2.28596	0.392984	-5.81694	0.010116	0.891413	one way anova_DayEnd_Response	NtoR_change_int_final	0.0311942
199	LAMA2_ITGB1	Macrophages	CD8+ T cells	CombinationRibo	dynamic_class3Response	2.11993	0.299943	7.06779	0.00582338	0.924462	one way anova_DayEnd_Response	NtoR_change_int_final	0.019613
200	ADAM17_ITGB1	Macrophages	CD8+ T cells	CombinationRibo	dynamic_class3Response	1.75031	0.304785	5.74277	0.0104862	0.888825	one way anova_DayEnd_Response	NtoR_change_int_final	0.0321428
201	SEMA6A_PLXNA2	Macrophages	Cancer cells	CombinationRibo	dynamic_class3Response	2.82339	0.370961	7.61101	0.000622216	0.904652	one way anova_DayEnd_Response	NtoR_change_int_final	0.00294426
202	GAS6_AXL	Macrophages	Cancer cells	CombinationRibo	dynamic_class3Response	0.717129	0.16341	4.38853	0.00320113	0.695344	one way anova_DayEnd_Response	NtoR_change_int_final	0.01184
203	LTF_LRP1	Macrophages	Cancer cells	CombinationRibo	dynamic_class3Response	1.17084	0.233297	5.01865	0.00403977	0.801238	one way anova_DayEnd_Response	NtoR_change_int_final	0.0144285
204	ICAM2_ITGAL	Macrophages	Cancer cells	CombinationRibo	dynamic_class3Response	1.13276	0.281854	4.01897	0.0101311	0.716341	one way anova_DayEnd_Response	NtoR_change_int_final	0.0312283
205	EFNA1_EPHA6	Macrophages	Cancer cells	CombinationRibo	dynamic_class3Response	-1.52205	0.414804	-3.66933	0.0144535	0.675043	one way anova_DayEnd_Response	NtoR_change_int_final	0.0421748
206	FGF2_NRP1	Macrophages	Endothelial cells	CombinationRibo	dynamic_class3Response	2.57416	0.205822	12.5068	0.00110187	0.974909	one way anova_DayEnd_Response	NtoR_change_int_final	0.00479314
207	F13A1_ITGA9	Macrophages	Endothelial cells	CombinationRibo	dynamic_class3Response	1.71423	0.588133	2.9147	0.0140702	0.384473	one way anova_DayEnd_Response	NtoR_change_int_final	0.0411955
208	NLGN1_NRXN1	Macrophages	Endothelial cells	CombinationRibo	dynamic_class3Response	2.08081	0.413851	5.02793	0.0151591	0.858557	one way anova_DayEnd_Response	NtoR_change_int_final	0.0438978
209	HBEGF_EGFR	Macrophages	Fibroblasts	CombinationRibo	dynamic_class3Response	1.02721	0.149201	6.88476	0.000234521	0.852941	one way anova_DayEnd_Response	NtoR_change_int_final	0.00129918
210	PTN_SDC1	Macrophages	Fibroblasts	CombinationRibo	dynamic_class3Response	-1.12685	0.248276	-4.5387	0.00393866	0.73684	one way anova_DayEnd_Response	NtoR_change_int_final	0.0141217
211	NTN4_UNC5A	Macrophages	Fibroblasts	CombinationRibo	dynamic_class3Response	2.45935	0.0356317	69.0215	0.00922285	0.99958	one way anova_DayEnd_Response	NtoR_change_int_final	0.0288908
212	NLGN1_NRXN1	Macrophages	Macrophages	CombinationRibo	dynamic_class3Response	2.27511	0.347702	6.54328	0.00281967	0.893196	one way anova_DayEnd_Response	NtoR_change_int_final	0.0106425
213	GNAI2_CCR5	Macrophages	Macrophages	CombinationRibo	dynamic_class3Response	2.60162	0.520569	4.99766	0.00411296	0.799844	one way anova_DayEnd_Response	NtoR_change_int_final	0.0146495
214	THBS1_LRP5	Macrophages	Macrophages	CombinationRibo	dynamic_class3Response	1.64223	0.118344	13.8768	0.00515296	0.984581	one way anova_DayEnd_Response	NtoR_change_int_final	0.0177062
215	CCL3_CCR5	Macrophages	Macrophages	CombinationRibo	dynamic_class3Response	2.83237	0.66651	4.24955	0.00809528	0.739794	one way anova_DayEnd_Response	NtoR_change_int_final	0.0259334
216	TNF_TNFRSF21	Macrophages	Macrophages	CombinationRibo	dynamic_class3Response	1.9947	0.547823	3.64114	0.00827452	0.605093	one way anova_DayEnd_Response	NtoR_change_int_final	0.0264032
217	CCL2_CCR5	Macrophages	Macrophages	CombinationRibo	dynamic_class3Response	2.57623	0.444025	5.80199	0.0101892	0.890898	one way anova_DayEnd_Response	NtoR_change_int_final	0.0313837
218	IL18_IL18R1	Macrophages	Macrophages	CombinationRibo	dynamic_class3Response	2.27002	0.714985	3.17493	0.0130971	0.502217	one way anova_DayEnd_Response	NtoR_change_int_final	0.0387637
219	CCL5_CCR5	Macrophages	Macrophages	CombinationRibo	dynamic_class3Response	2.45442	0.596617	4.11389	0.0146854	0.761041	one way anova_DayEnd_Response	NtoR_change_int_final	0.042725
220	ICAM5_ITGB2	Macrophages	Macrophages	CombinationRibo	dynamic_class3Response	0.843361	0.0214272	39.3594	0.016171	0.99871	one way anova_DayEnd_Response	NtoR_change_int_final	0.0464115
221	TGFB3_TGFBR2	Macrophages	Normal epithelial cells	CombinationRibo	dynamic_class3Response	1.21582	0.288942	4.20786	0.0084256	0.735753	one way anova_DayEnd_Response	NtoR_change_int_final	0.0268078
222	NPNT_ITGB1	Macrophages	Normal epithelial cells	CombinationRibo	dynamic_class3Response	1.25027	0.389073	3.21346	0.0106	0.482571	one way anova_DayEnd_Response	NtoR_change_int_final	0.0324413
223	F13A1_ITGB1	Macrophages	Normal epithelial cells	CombinationRibo	dynamic_class3Response	1.57061	0.529484	2.9663	0.014135	0.41486	one way anova_DayEnd_Response	NtoR_change_int_final	0.0413644
224	GAS6_TYRO3	Macrophages	Pericytes	CombinationRibo	dynamic_class3Response	1.18337	0.0410659	28.8163	0.00120209	0.996396	one way anova_DayEnd_Response	NtoR_change_int_final	0.00516317
225	LRPAP1_VLDLR	Macrophages	Pericytes	CombinationRibo	dynamic_class3Response	1.51477	0.0775933	19.5219	0.00261367	0.992169	one way anova_DayEnd_Response	NtoR_change_int_final	0.00996338
226	INHBB_ACVR1	Normal epithelial cells	Adipocytes	CombinationRibo	dynamic_class3Response	-1.62472	0.272923	-5.95304	0.000568329	0.811493	one way anova_DayEnd_Response	NtoR_change_int_final	0.00272945
227	SEMA7A_ITGA1	Normal epithelial cells	Adipocytes	CombinationRibo	dynamic_class3Response	-1.84808	0.345861	-5.34343	0.00175555	0.797408	one way anova_DayEnd_Response	NtoR_change_int_final	0.00711683
228	EFNA3_EPHB1	Normal epithelial cells	Adipocytes	CombinationRibo	dynamic_class3Response	-1.49144	0.140047	-10.6495	0.00870245	0.974006	one way anova_DayEnd_Response	NtoR_change_int_final	0.0275409
229	INHBB_ACVR2A	Normal epithelial cells	Adipocytes	CombinationRibo	dynamic_class3Response	-1.72495	0.492902	-3.49958	0.00999871	0.584352	one way anova_DayEnd_Response	NtoR_change_int_final	0.0309114
230	INHBB_ACVR1B	Normal epithelial cells	Adipocytes	CombinationRibo	dynamic_class3Response	-1.74965	0.558805	-3.13106	0.0139928	0.494483	one way anova_DayEnd_Response	NtoR_change_int_final	0.0410156
231	RSPO4_LGR4	Normal epithelial cells	Adipocytes	CombinationRibo	dynamic_class3Response	-0.707728	0.234658	-3.016	0.0166605	0.47357	one way anova_DayEnd_Response	NtoR_change_int_final	0.0475955
232	PSAP_CELSR1	Normal epithelial cells	B cells	CombinationRibo	dynamic_class3Response	-1.70539	0.249873	-6.82503	0.00240991	0.901149	one way anova_DayEnd_Response	NtoR_change_int_final	0.0092953
233	INHBB_ACVR1	Normal epithelial cells	B cells	CombinationRibo	dynamic_class3Response	-1.98382	0.213794	-9.2791	0.00264903	0.955107	one way anova_DayEnd_Response	NtoR_change_int_final	0.0100774
234	CALR_ITGAV	Normal epithelial cells	B cells	CombinationRibo	dynamic_class3Response	-1.38605	0.378619	-3.66079	0.0145828	0.673938	one way anova_DayEnd_Response	NtoR_change_int_final	0.042471
235	COL4A1_ITGB1	Normal epithelial cells	CD8+ T cells	CombinationRibo	dynamic_class3Response	2.63312	0.0776857	33.8945	0.00086931	0.997393	one way anova_DayEnd_Response	NtoR_change_int_final	0.00392025
236	HSPG2_ITGB1	Normal epithelial cells	CD8+ T cells	CombinationRibo	dynamic_class3Response	1.81485	0.125762	14.4308	0.00476766	0.985731	one way anova_DayEnd_Response	NtoR_change_int_final	0.0166032
237	TGFB3_TGFBR2	Normal epithelial cells	CD8+ T cells	CombinationRibo	dynamic_class3Response	-1.37833	0.368869	-3.73665	0.00966058	0.649343	one way anova_DayEnd_Response	NtoR_change_int_final	0.0300357
238	ADAM12_ITGB1	Normal epithelial cells	CD8+ T cells	CombinationRibo	dynamic_class3Response	2.09415	0.24591	8.51593	0.0135103	0.959743	one way anova_DayEnd_Response	NtoR_change_int_final	0.0398082
239	COL18A1_ITGB1	Normal epithelial cells	CD8+ T cells	CombinationRibo	dynamic_class3Response	1.93442	0.2417	8.0034	0.0152554	0.954583	one way anova_DayEnd_Response	NtoR_change_int_final	0.0441187
240	CFH_ITGAM	Normal epithelial cells	CD8+ T cells	CombinationRibo	dynamic_class3Response	0.478245	0.0962095	4.97088	0.0156408	0.855646	one way anova_DayEnd_Response	NtoR_change_int_final	0.0450928
241	F13A1_ITGA4	Normal epithelial cells	CD8+ T cells	CombinationRibo	dynamic_class3Response	1.01402	0.285495	3.55181	0.0163561	0.659388	one way anova_DayEnd_Response	NtoR_change_int_final	0.0468544
242	EDN2_EDNRB	Normal epithelial cells	Cancer cells	CombinationRibo	dynamic_class3Response	0.117595	0.00586086	20.0644	0.00247476	0.992585	one way anova_DayEnd_Response	NtoR_change_int_final	0.00951219
243	MDK_ALK	Normal epithelial cells	Cancer cells	CombinationRibo	dynamic_class3Response	-1.75231	0.383586	-4.56822	0.00381764	0.739473	one way anova_DayEnd_Response	NtoR_change_int_final	0.0137523
244	INHBB_ACVR2B	Normal epithelial cells	Cancer cells	CombinationRibo	dynamic_class3Response	-1.41718	0.330729	-4.28501	0.00517707	0.712659	one way anova_DayEnd_Response	NtoR_change_int_final	0.017769
245	FGF9_FGFR2	Normal epithelial cells	Cancer cells	CombinationRibo	dynamic_class3Response	-1.53823	0.217062	-7.0866	0.00577923	0.92484	one way anova_DayEnd_Response	NtoR_change_int_final	0.019491
246	APOE_LRP5	Normal epithelial cells	Cancer cells	CombinationRibo	dynamic_class3Response	-1.28485	0.394533	-3.25662	0.0139292	0.545599	one way anova_DayEnd_Response	NtoR_change_int_final	0.0408516
247	COL2A1_ITGA2	Normal epithelial cells	Cancer cells	CombinationRibo	dynamic_class3Response	-3.06785	0.0722551	-42.4586	0.0149911	0.998891	one way anova_DayEnd_Response	NtoR_change_int_final	0.0434998
248	HBEGF_CD82	Normal epithelial cells	Cancer cells	CombinationRibo	dynamic_class3Response	-1.95363	0.559003	-3.49485	0.0173799	0.651446	one way anova_DayEnd_Response	NtoR_change_int_final	0.049332
249	TGFB3_TGFBR1	Normal epithelial cells	Endothelial cells	CombinationRibo	dynamic_class3Response	-1.14106	0.234352	-4.869	0.00088474	0.694257	one way anova_DayEnd_Response	NtoR_change_int_final	0.00397828
250	VEGFC_KDR	Normal epithelial cells	Endothelial cells	CombinationRibo	dynamic_class3Response	-1.3929	0.316547	-4.40029	0.00133446	0.625373	one way anova_DayEnd_Response	NtoR_change_int_final	0.00563681
251	INHBB_ACVR1	Normal epithelial cells	Endothelial cells	CombinationRibo	dynamic_class3Response	-1.58472	0.36127	-4.38653	0.00232835	0.669623	one way anova_DayEnd_Response	NtoR_change_int_final	0.00903166
252	BDNF_NGFR	Normal epithelial cells	Endothelial cells	CombinationRibo	dynamic_class3Response	-2.71066	0.192572	-14.0761	0.00500912	0.98501	one way anova_DayEnd_Response	NtoR_change_int_final	0.0173011
253	EDN2_EDNRA	Normal epithelial cells	Endothelial cells	CombinationRibo	dynamic_class3Response	2.08056	0.281498	7.39101	0.00512217	0.930588	one way anova_DayEnd_Response	NtoR_change_int_final	0.0176183
254	INHBB_ACVR2B	Normal epithelial cells	Endothelial cells	CombinationRibo	dynamic_class3Response	-2.03028	0.535075	-3.79439	0.00527866	0.598168	one way anova_DayEnd_Response	NtoR_change_int_final	0.018049
255	TGFB3_ACVRL1	Normal epithelial cells	Endothelial cells	CombinationRibo	dynamic_class3Response	-1.32012	0.369107	-3.57653	0.00596301	0.541107	one way anova_DayEnd_Response	NtoR_change_int_final	0.0200065
256	RSPO4_LGR4	Normal epithelial cells	Endothelial cells	CombinationRibo	dynamic_class3Response	-1.64673	0.450793	-3.65297	0.00646655	0.57834	one way anova_DayEnd_Response	NtoR_change_int_final	0.0214098
257	INHBB_ACVR1B	Normal epithelial cells	Endothelial cells	CombinationRibo	dynamic_class3Response	-1.67233	0.475877	-3.51421	0.0079127	0.557732	one way anova_DayEnd_Response	NtoR_change_int_final	0.0254478
258	TGFB3_ENG	Normal epithelial cells	Endothelial cells	CombinationRibo	dynamic_class3Response	-0.993483	0.299212	-3.32034	0.00893554	0.500615	one way anova_DayEnd_Response	NtoR_change_int_final	0.0281478
259	SEMA7A_ITGA1	Normal epithelial cells	Endothelial cells	CombinationRibo	dynamic_class3Response	-1.21453	0.342081	-3.55041	0.012066	0.623766	one way anova_DayEnd_Response	NtoR_change_int_final	0.0361998
260	INHBB_ACVR2A	Normal epithelial cells	Endothelial cells	CombinationRibo	dynamic_class3Response	-1.51913	0.496059	-3.0624	0.0155259	0.482112	one way anova_DayEnd_Response	NtoR_change_int_final	0.0448083
261	ADAM10_EPHA3	Normal epithelial cells	Fibroblasts	CombinationRibo	dynamic_class3Response	-1.75833	0.489179	-3.59445	0.00421063	0.49833	one way anova_DayEnd_Response	NtoR_change_int_final	0.0149504
262	RSPO4_LGR4	Normal epithelial cells	Fibroblasts	CombinationRibo	dynamic_class3Response	-1.88514	0.528649	-3.56595	0.00513018	0.51576	one way anova_DayEnd_Response	NtoR_change_int_final	0.0176411
263	SEMA3A_PLXNA2	Normal epithelial cells	Fibroblasts	CombinationRibo	dynamic_class3Response	1.1999	0.356868	3.36231	0.00721419	0.483693	one way anova_DayEnd_Response	NtoR_change_int_final	0.0235107
264	INHBB_ACVR1	Normal epithelial cells	Fibroblasts	CombinationRibo	dynamic_class3Response	-1.44816	0.428705	-3.37798	0.0096705	0.53634	one way anova_DayEnd_Response	NtoR_change_int_final	0.0300608
265	INHBB_ACVR2A	Normal epithelial cells	Fibroblasts	CombinationRibo	dynamic_class3Response	-1.55893	0.474467	-3.28564	0.0110939	0.521161	one way anova_DayEnd_Response	NtoR_change_int_final	0.033745
266	COL4A1_ITGAV	Normal epithelial cells	Fibroblasts	CombinationRibo	dynamic_class3Response	1.09774	0.371747	2.95291	0.0144625	0.412383	one way anova_DayEnd_Response	NtoR_change_int_final	0.0421898
267	GNAI2_CCR5	Normal epithelial cells	Macrophages	CombinationRibo	dynamic_class3Response	2.73953	0.502238	5.45464	0.00548962	0.851866	one way anova_DayEnd_Response	NtoR_change_int_final	0.0186627
268	FGF2_SDC1	Normal epithelial cells	Macrophages	CombinationRibo	dynamic_class3Response	1.69717	0.396295	4.28258	0.00784419	0.742936	one way anova_DayEnd_Response	NtoR_change_int_final	0.0252579
269	SEMA3A_PLXNA4	Normal epithelial cells	Macrophages	CombinationRibo	dynamic_class3Response	3.08645	0.655939	4.7054	0.00927125	0.808728	one way anova_DayEnd_Response	NtoR_change_int_final	0.029024
270	SLIT2_SDC1	Normal epithelial cells	Macrophages	CombinationRibo	dynamic_class3Response	1.75272	0.446043	3.9295	0.0110759	0.706472	one way anova_DayEnd_Response	NtoR_change_int_final	0.0337049
271	CCL5_SDC1	Normal epithelial cells	Macrophages	CombinationRibo	dynamic_class3Response	1.5516	0.278417	5.57293	0.0114035	0.882552	one way anova_DayEnd_Response	NtoR_change_int_final	0.0345288
272	NLGN3_NRXN3	Normal epithelial cells	Macrophages	CombinationRibo	dynamic_class3Response	-1.69189	0.401463	-4.2143	0.0135394	0.770224	one way anova_DayEnd_Response	NtoR_change_int_final	0.0398765
273	NXPH1_NRXN3	Normal epithelial cells	Macrophages	CombinationRibo	dynamic_class3Response	-2.31464	0.638312	-3.62619	0.015121	0.669407	one way anova_DayEnd_Response	NtoR_change_int_final	0.0438072
274	INHBB_ACVR1	Normal epithelial cells	Macrophages	CombinationRibo	dynamic_class3Response	-1.65177	0.531428	-3.10817	0.0171251	0.519828	one way anova_DayEnd_Response	NtoR_change_int_final	0.0487011
275	INHBB_ACVR2B	Normal epithelial cells	Normal epithelial cells	CombinationRibo	dynamic_class3Response	-1.55176	0.331735	-4.6777	0.0015866	0.698804	one way anova_DayEnd_Response	NtoR_change_int_final	0.00652073
276	BTC_ERBB3	Normal epithelial cells	Normal epithelial cells	CombinationRibo	dynamic_class3Response	-1.82091	0.408825	-4.454	0.00212794	0.676703	one way anova_DayEnd_Response	NtoR_change_int_final	0.00835776
277	NXPH3_NRXN3	Normal epithelial cells	Normal epithelial cells	CombinationRibo	dynamic_class3Response	-1.37664	0.0659901	-20.8614	0.00228992	0.993138	one way anova_DayEnd_Response	NtoR_change_int_final	0.00890167
278	BTC_ERBB4	Normal epithelial cells	Normal epithelial cells	CombinationRibo	dynamic_class3Response	-2.12296	0.506947	-4.18773	0.00304719	0.647572	one way anova_DayEnd_Response	NtoR_change_int_final	0.0113566
279	NRG2_ERBB3	Normal epithelial cells	Normal epithelial cells	CombinationRibo	dynamic_class3Response	-1.58646	0.393157	-4.0352	0.00496299	0.656399	one way anova_DayEnd_Response	NtoR_change_int_final	0.0171667
280	INHBB_ACVR1	Normal epithelial cells	Normal epithelial cells	CombinationRibo	dynamic_class3Response	-1.31396	0.352352	-3.72912	0.00579509	0.589159	one way anova_DayEnd_Response	NtoR_change_int_final	0.0195321
281	INHBB_ACVR1B	Normal epithelial cells	Normal epithelial cells	CombinationRibo	dynamic_class3Response	-1.45729	0.414693	-3.51414	0.00791345	0.557722	one way anova_DayEnd_Response	NtoR_change_int_final	0.0254478
282	NXPH1_NRXN1	Normal epithelial cells	Normal epithelial cells	CombinationRibo	dynamic_class3Response	-2.02878	0.529204	-3.83365	0.00862247	0.661784	one way anova_DayEnd_Response	NtoR_change_int_final	0.0273297
283	INHBB_ACVR2A	Normal epithelial cells	Normal epithelial cells	CombinationRibo	dynamic_class3Response	-0.968239	0.281728	-3.43679	0.00886566	0.545719	one way anova_DayEnd_Response	NtoR_change_int_final	0.0279662
284	AREG_ERBB3	Normal epithelial cells	Normal epithelial cells	CombinationRibo	dynamic_class3Response	-1.34594	0.418798	-3.21383	0.0105937	0.482634	one way anova_DayEnd_Response	NtoR_change_int_final	0.0324299
285	COL18A1_ITGB1	Normal epithelial cells	Normal epithelial cells	CombinationRibo	dynamic_class3Response	1.09487	0.357169	3.06541	0.0119338	0.432895	one way anova_DayEnd_Response	NtoR_change_int_final	0.0358713
286	BTC_ERBB2	Normal epithelial cells	Normal epithelial cells	CombinationRibo	dynamic_class3Response	-1.51788	0.479938	-3.16265	0.0133415	0.500066	one way anova_DayEnd_Response	NtoR_change_int_final	0.0393873
287	COL4A1_ITGB8	Normal epithelial cells	Normal epithelial cells	CombinationRibo	dynamic_class3Response	1.3592	0.453114	2.99969	0.0133507	0.420996	one way anova_DayEnd_Response	NtoR_change_int_final	0.0394095
288	NXPH1_NRXN3	Normal epithelial cells	Normal epithelial cells	CombinationRibo	dynamic_class3Response	-1.48766	0.468102	-3.17806	0.0155325	0.532165	one way anova_DayEnd_Response	NtoR_change_int_final	0.0448211
289	TGFB3_TGFBR1	Normal epithelial cells	Normal epithelial cells	CombinationRibo	dynamic_class3Response	-0.815424	0.277361	-2.93994	0.0164884	0.433211	one way anova_DayEnd_Response	NtoR_change_int_final	0.04719
290	GHRL_GPR39	Normal epithelial cells	Normal epithelial cells	CombinationRibo	dynamic_class3Response	-1.08451	0.363012	-2.98754	0.0173991	0.468254	one way anova_DayEnd_Response	NtoR_change_int_final	0.0493774
291	BDNF_NTRK2	Normal epithelial cells	Pericytes	CombinationRibo	dynamic_class3Response	-1.43485	0.290441	-4.94025	0.00260329	0.769783	one way anova_DayEnd_Response	NtoR_change_int_final	0.00992933
292	INHBB_ACVR1	Normal epithelial cells	Pericytes	CombinationRibo	dynamic_class3Response	-2.19735	0.516009	-4.25835	0.00533093	0.709947	one way anova_DayEnd_Response	NtoR_change_int_final	0.0182005
293	COL18A1_KDR	Normal epithelial cells	Pericytes	CombinationRibo	dynamic_class3Response	1.06005	0.182046	5.82298	0.0100866	0.89162	one way anova_DayEnd_Response	NtoR_change_int_final	0.031117
294	WNT5A_LRP5	Normal epithelial cells	Pericytes	CombinationRibo	dynamic_class3Response	-0.964792	0.311748	-3.09478	0.0174495	0.517423	one way anova_DayEnd_Response	NtoR_change_int_final	0.0495006
295	ADAM17_ITGB1	Pericytes	CD8+ T cells	CombinationRibo	dynamic_class3Response	2.18858	0.13923	15.7192	0.00402263	0.987956	one way anova_DayEnd_Response	NtoR_change_int_final	0.0143753
296	COL1A1_ITGB1	Pericytes	CD8+ T cells	CombinationRibo	dynamic_class3Response	1.88431	0.147326	12.7901	0.00605747	0.981883	one way anova_DayEnd_Response	NtoR_change_int_final	0.0202716
297	FN1_ITGB1	Pericytes	CD8+ T cells	CombinationRibo	dynamic_class3Response	2.74575	0.457227	6.00522	0.00925005	0.8976	one way anova_DayEnd_Response	NtoR_change_int_final	0.0289619
298	LAMA1_ITGA2	Pericytes	Cancer cells	CombinationRibo	dynamic_class3Response	-2.21244	0.178257	-12.4115	0.00112704	0.97453	one way anova_DayEnd_Response	NtoR_change_int_final	0.00488306
299	HAS2_CD44	Pericytes	Cancer cells	CombinationRibo	dynamic_class3Response	-2.67143	0.359368	-7.43367	0.00174855	0.915625	one way anova_DayEnd_Response	NtoR_change_int_final	0.00709306
300	RTN4_TNFRSF19	Pericytes	Cancer cells	CombinationRibo	dynamic_class3Response	-2.49251	0.536859	-4.64276	0.00236192	0.719841	one way anova_DayEnd_Response	NtoR_change_int_final	0.00914269
301	F13A1_ITGA4	Pericytes	Cancer cells	CombinationRibo	dynamic_class3Response	-0.415696	0.00417255	-99.6264	0.00638986	0.999799	one way anova_DayEnd_Response	NtoR_change_int_final	0.0211976
302	PSEN1_NOTCH3	Pericytes	Cancer cells	CombinationRibo	dynamic_class3Response	-1.90116	0.522246	-3.64036	0.00828318	0.604981	one way anova_DayEnd_Response	NtoR_change_int_final	0.0264243
303	NLGN2_NRXN2	Pericytes	Cancer cells	CombinationRibo	dynamic_class3Response	-0.0965975	0.017815	-5.42225	0.0123071	0.876546	one way anova_DayEnd_Response	NtoR_change_int_final	0.036816
304	EFNB2_EPHA4	Pericytes	Cancer cells	CombinationRibo	dynamic_class3Response	-2.92718	0.542083	-5.39988	0.0124491	0.875617	one way anova_DayEnd_Response	NtoR_change_int_final	0.0371455
305	NTF3_NTRK3	Pericytes	Cancer cells	CombinationRibo	dynamic_class3Response	2.23126	0.642841	3.47093	0.0132887	0.612132	one way anova_DayEnd_Response	NtoR_change_int_final	0.0392536
306	HGF_CD44	Pericytes	Cancer cells	CombinationRibo	dynamic_class3Response	-1.9992	0.589421	-3.39181	0.0146429	0.6001	one way anova_DayEnd_Response	NtoR_change_int_final	0.0426209
307	HAS2_CD44	Pericytes	Endothelial cells	CombinationRibo	dynamic_class3Response	-1.93402	0.444348	-4.35248	0.0121334	0.782079	one way anova_DayEnd_Response	NtoR_change_int_final	0.0363696
308	GNAI2_CNR1	Pericytes	Fibroblasts	CombinationRibo	dynamic_class3Response	-1.01027	0.131658	-7.67347	0.0165623	0.950725	one way anova_DayEnd_Response	NtoR_change_int_final	0.0473572
309	THBS1_SDC1	Pericytes	Macrophages	CombinationRibo	dynamic_class3Response	1.66626	0.413322	4.03138	0.0100075	0.717674	one way anova_DayEnd_Response	NtoR_change_int_final	0.0309326
310	LTB_CD40	Pericytes	Macrophages	CombinationRibo	dynamic_class3Response	2.27708	0.284157	8.01345	0.015218	0.954693	one way anova_DayEnd_Response	NtoR_change_int_final	0.0440366
311	EFNA5_EPHA2	Pericytes	Macrophages	CombinationRibo	dynamic_class3Response	2.36103	0.485696	4.86113	0.0166249	0.849797	one way anova_DayEnd_Response	NtoR_change_int_final	0.0475149
312	LAMA1_ITGB1	Pericytes	Normal epithelial cells	CombinationRibo	dynamic_class3Response	2.18752	0.106227	20.5928	0.00234982	0.992959	one way anova_DayEnd_Response	NtoR_change_int_final	0.00910467
313	LTB_TNFRSF1A	Pericytes	Normal epithelial cells	CombinationRibo	dynamic_class3Response	1.25633	0.0108492	115.8	0.00549745	0.999851	one way anova_DayEnd_Response	NtoR_change_int_final	0.0186794
314	NRG2_ERBB3	Pericytes	Normal epithelial cells	CombinationRibo	dynamic_class3Response	-1.4731	0.429963	-3.42611	0.00900634	0.544032	one way anova_DayEnd_Response	NtoR_change_int_final	0.028343
315	HAS2_CD44	Pericytes	Normal epithelial cells	CombinationRibo	dynamic_class3Response	-1.99486	0.464689	-4.29288	0.0127171	0.777073	one way anova_DayEnd_Response	NtoR_change_int_final	0.0378339
316	PGF_FLT1	Pericytes	Pericytes	CombinationRibo	dynamic_class3Response	-2.4157	0.70599	-3.42172	0.0141139	0.604702	one way anova_DayEnd_Response	NtoR_change_int_final	0.0413121

## Sheet: Sheet3
Supplementary Data 3) Ribociclib treatment communication changes over time seen in resistant tumors. Tumor-wide communication analysis was used to measure tumor wide communication sent by one cell type population and received by individual cells of each cell type, via a specific ligand receptor communication pathway (LR). Differences in the strength of communication between a sending and receivin…
Row ID	LR pair name	Sender Cell Type	Receiver Cell Type	Treatment	Coefficient	Estimate	Std. Error	t value	p value	adjusted r squared	Model	Parameter Name	Adjust p value	Trend
1	TGFB2_ENG	Adipocytes	Adipocytes	CombinationRibo	log(1 + Day)	-0.499117	0.138527	-3.60302	0.00870473	0.588006	two way anova	Non-response_slope	0.0391231	Decreasing communication over time in resistant tumors
2	GNAI2_TSHR	Adipocytes	Adipocytes	CombinationRibo	log(1 + Day)	-0.455708	0.144821	-3.1467	0.00929666	0.352835	two way anova	Non-response_slope	0.0416088	Decreasing communication over time in resistant tumors
3	GNAI2_ADRA2A	Adipocytes	Cancer cells	CombinationRibo	log(1 + Day)	-0.231573	0.0576026	-4.02018	0.000887543	0.534892	two way anova	Non-response_slope	0.0046706	Decreasing communication over time in resistant tumors
4	CALCB_CALCRL	Adipocytes	Cancer cells	CombinationRibo	log(1 + Day)	0.253109	0.0644903	3.92477	0.00201767	0.518757	two way anova	Non-response_slope	0.010041	Increasing communication over time in resistant tumors
5	PTN_ALK	Adipocytes	Cancer cells	CombinationRibo	log(1 + Day)	0.344604	0.0763952	4.5108	0.00276236	0.670064	two way anova	Non-response_slope	0.0134594	Increasing communication over time in resistant tumors
6	ADM_RAMP2	Adipocytes	Endothelial cells	CombinationRibo	log(1 + Day)	-0.330384	0.0992484	-3.32886	0.00397446	0.369944	two way anova	Non-response_slope	0.0189153	Decreasing communication over time in resistant tumors
7	CALCB_CALCRL	Adipocytes	Fibroblasts	CombinationRibo	log(1 + Day)	0.316624	0.107806	2.93699	0.0092105	0.276763	two way anova	Non-response_slope	0.0412538	Increasing communication over time in resistant tumors
8	SEMA3A_PLXNA4	Adipocytes	Macrophages	CombinationRibo	log(1 + Day)	-0.663094	0.163638	-4.05221	0.00137066	0.538436	two way anova	Non-response_slope	0.00699985	Decreasing communication over time in resistant tumors
9	ADM_CALCRL	Adipocytes	Macrophages	CombinationRibo	log(1 + Day)	-0.545636	0.143883	-3.79223	0.00298316	0.521589	two way anova	Non-response_slope	0.0144646	Decreasing communication over time in resistant tumors
10	APOE_LRP5	Adipocytes	Macrophages	CombinationRibo	log(1 + Day)	-0.444542	0.139788	-3.18012	0.00621149	0.304438	two way anova	Non-response_slope	0.0286437	Decreasing communication over time in resistant tumors
11	PSEN1_NCSTN	Adipocytes	Macrophages	CombinationRibo	log(1 + Day)	-0.261618	0.0913503	-2.86389	0.00784358	0.155165	two way anova	Non-response_slope	0.0355342	Decreasing communication over time in resistant tumors
12	APOE_LDLR	Adipocytes	Macrophages	CombinationRibo	log(1 + Day)	-0.35391	0.117236	-3.01877	0.00920265	0.269504	two way anova	Non-response_slope	0.0412214	Decreasing communication over time in resistant tumors
13	ADM_RAMP2	Adipocytes	Normal epithelial cells	CombinationRibo	log(1 + Day)	-0.619999	0.124077	-4.99689	0.000742117	0.673166	two way anova	Non-response_slope	0.0039547	Decreasing communication over time in resistant tumors
14	GAS6_AXL	Adipocytes	Normal epithelial cells	CombinationRibo	log(1 + Day)	-0.435574	0.127171	-3.4251	0.00567187	0.426934	two way anova	Non-response_slope	0.0263217	Decreasing communication over time in resistant tumors
15	MADCAM1_ITGA4	Adipocytes	Normal epithelial cells	CombinationRibo	log(1 + Day)	-0.342098	0.106902	-3.20011	0.00949	0.477634	two way anova	Non-response_slope	0.0424126	Decreasing communication over time in resistant tumors
16	TGFB1_SDC2	Adipocytes	Pericytes	CombinationRibo	log(1 + Day)	-0.202151	0.0606871	-3.33104	0.00455921	0.461659	two way anova	Non-response_slope	0.0215101	Decreasing communication over time in resistant tumors
17	ZP3_MERTK	B cells	B cells	CombinationRibo	log(1 + Day)	0.392692	0.114931	3.41675	0.00766724	0.57274	two way anova	Non-response_slope	0.0347983	Increasing communication over time in resistant tumors
18	CALR_ITGA2B	B cells	Cancer cells	CombinationRibo	log(1 + Day)	-0.999768	0.0862622	-11.5899	4.04875e-07	0.923116	two way anova	Non-response_slope	3.75995e-06	Decreasing communication over time in resistant tumors
19	CALR_ITGA3	B cells	Cancer cells	CombinationRibo	log(1 + Day)	-0.724985	0.162506	-4.46129	0.00045728	0.557311	two way anova	Non-response_slope	0.00252029	Decreasing communication over time in resistant tumors
20	CALR_ITGAV	B cells	Cancer cells	CombinationRibo	log(1 + Day)	-0.59554	0.136624	-4.35897	0.000561222	0.615368	two way anova	Non-response_slope	0.00305223	Decreasing communication over time in resistant tumors
21	APOE_LRP2	B cells	Cancer cells	CombinationRibo	log(1 + Day)	-0.964011	0.248262	-3.88303	0.00255	0.587339	two way anova	Non-response_slope	0.0125036	Decreasing communication over time in resistant tumors
22	LRPAP1_LRP2	B cells	Cancer cells	CombinationRibo	log(1 + Day)	-0.976961	0.264648	-3.69154	0.00355358	0.485866	two way anova	Non-response_slope	0.0170344	Decreasing communication over time in resistant tumors
23	PSEN1_NOTCH2	B cells	Cancer cells	CombinationRibo	log(1 + Day)	-0.438934	0.138037	-3.17984	0.00621509	0.452487	two way anova	Non-response_slope	0.0286583	Decreasing communication over time in resistant tumors
24	GNAI2_ADRA2A	B cells	Cancer cells	CombinationRibo	log(1 + Day)	-0.441526	0.136633	-3.23148	0.00899833	0.494231	two way anova	Non-response_slope	0.0403607	Decreasing communication over time in resistant tumors
25	IGF1_IGF1R	B cells	Cancer cells	CombinationRibo	log(1 + Day)	-0.46862	0.16334	-2.86898	0.0102059	0.297638	two way anova	Non-response_slope	0.0453255	Decreasing communication over time in resistant tumors
26	GAS6_AXL	B cells	Endothelial cells	CombinationRibo	log(1 + Day)	-0.568185	0.186672	-3.04376	0.00941226	0.28175	two way anova	Non-response_slope	0.0420879	Decreasing communication over time in resistant tumors
27	CALR_LRP1	B cells	Endothelial cells	CombinationRibo	log(1 + Day)	-0.564764	0.186853	-3.0225	0.0106134	0.326023	two way anova	Non-response_slope	0.0469857	Decreasing communication over time in resistant tumors
28	ADAM10_AXL	B cells	Endothelial cells	CombinationRibo	log(1 + Day)	-0.587411	0.197171	-2.97919	0.0106569	0.287609	two way anova	Non-response_slope	0.0471623	Decreasing communication over time in resistant tumors
29	CALR_LRP1	B cells	Fibroblasts	CombinationRibo	log(1 + Day)	-0.495607	0.153449	-3.22979	0.00464775	0.427062	two way anova	Non-response_slope	0.0218966	Decreasing communication over time in resistant tumors
30	PSAP_LRP1	B cells	Fibroblasts	CombinationRibo	log(1 + Day)	-0.47563	0.15951	-2.98183	0.00766376	0.338154	two way anova	Non-response_slope	0.034786	Decreasing communication over time in resistant tumors
31	FN1_SDC2	B cells	Fibroblasts	CombinationRibo	log(1 + Day)	-0.346471	0.115335	-3.00404	0.0109839	0.427252	two way anova	Non-response_slope	0.0485142	Decreasing communication over time in resistant tumors
32	CALR_ITGAV	B cells	Macrophages	CombinationRibo	log(1 + Day)	-0.372911	0.115009	-3.24244	0.00452004	0.39757	two way anova	Non-response_slope	0.0213344	Decreasing communication over time in resistant tumors
33	HLA-B_LILRB1	B cells	Macrophages	CombinationRibo	log(1 + Day)	-0.542376	0.179527	-3.02113	0.00627912	0.249026	two way anova	Non-response_slope	0.0289325	Decreasing communication over time in resistant tumors
34	CALR_ITGAV	B cells	Normal epithelial cells	CombinationRibo	log(1 + Day)	-0.46675	0.108759	-4.29159	0.000745572	0.54786	two way anova	Non-response_slope	0.00397168	Decreasing communication over time in resistant tumors
35	CALR_ITGA3	B cells	Normal epithelial cells	CombinationRibo	log(1 + Day)	-0.503614	0.112411	-4.48011	0.000931238	0.593412	two way anova	Non-response_slope	0.00488544	Decreasing communication over time in resistant tumors
36	GNAI2_PTPRU	B cells	Normal epithelial cells	CombinationRibo	log(1 + Day)	-0.565217	0.125698	-4.49663	0.00114908	0.667429	two way anova	Non-response_slope	0.00594047	Decreasing communication over time in resistant tumors
37	GNAI2_ADORA1	B cells	Normal epithelial cells	CombinationRibo	log(1 + Day)	-0.501584	0.104768	-4.78756	0.00137727	0.812977	two way anova	Non-response_slope	0.00703064	Decreasing communication over time in resistant tumors
38	GNAI2_TSHR	B cells	Normal epithelial cells	CombinationRibo	log(1 + Day)	-0.634301	0.139492	-4.54722	0.00188125	0.692271	two way anova	Non-response_slope	0.00940937	Decreasing communication over time in resistant tumors
39	CALR_TSHR	B cells	Normal epithelial cells	CombinationRibo	log(1 + Day)	-0.616398	0.160602	-3.83806	0.00327547	0.575355	two way anova	Non-response_slope	0.0157999	Decreasing communication over time in resistant tumors
40	HLA-E_KLRD1	B cells	Normal epithelial cells	CombinationRibo	log(1 + Day)	-0.884558	0.248233	-3.56342	0.00444611	0.537853	two way anova	Non-response_slope	0.0210106	Decreasing communication over time in resistant tumors
41	HLA-B_KLRD1	B cells	Normal epithelial cells	CombinationRibo	log(1 + Day)	-0.989164	0.293706	-3.36788	0.00504431	0.463483	two way anova	Non-response_slope	0.0236033	Decreasing communication over time in resistant tumors
42	PSAP_CELSR1	B cells	Normal epithelial cells	CombinationRibo	log(1 + Day)	-0.57765	0.189467	-3.04881	0.0076577	0.352155	two way anova	Non-response_slope	0.0347609	Decreasing communication over time in resistant tumors
43	GNAI2_F2R	B cells	Normal epithelial cells	CombinationRibo	log(1 + Day)	-0.715181	0.215785	-3.31433	0.0106295	0.639199	two way anova	Non-response_slope	0.0470507	Decreasing communication over time in resistant tumors
44	GNAI2_C5AR1	B cells	Normal epithelial cells	CombinationRibo	log(1 + Day)	-0.705228	0.219863	-3.20758	0.0107004	0.497235	two way anova	Non-response_slope	0.0473473	Decreasing communication over time in resistant tumors
45	CALR_ITGAV	B cells	Pericytes	CombinationRibo	log(1 + Day)	-0.539005	0.169682	-3.17655	0.00551895	0.376924	two way anova	Non-response_slope	0.0256623	Decreasing communication over time in resistant tumors
46	COL1A1_ITGA11	CD4+ T cells	Cancer cells	CombinationRibo	log(1 + Day)	-0.900365	0.241469	-3.7287	0.00201701	0.531378	two way anova	Non-response_slope	0.0100384	Decreasing communication over time in resistant tumors
47	FN1_ITGA2B	CD4+ T cells	Cancer cells	CombinationRibo	log(1 + Day)	-0.860018	0.239346	-3.5932	0.00705166	0.577047	two way anova	Non-response_slope	0.0322348	Decreasing communication over time in resistant tumors
48	GNAI2_CCR5	CD4+ T cells	Macrophages	CombinationRibo	log(1 + Day)	-0.527058	0.14462	-3.64442	0.00385813	0.508858	two way anova	Non-response_slope	0.0183887	Decreasing communication over time in resistant tumors
49	LRPAP1_SORL1	CD4+ T cells	Macrophages	CombinationRibo	log(1 + Day)	-0.348617	0.101913	-3.42075	0.00571566	0.424839	two way anova	Non-response_slope	0.0265129	Decreasing communication over time in resistant tumors
50	TNF_TRAF2	CD4+ T cells	Macrophages	CombinationRibo	log(1 + Day)	-0.468072	0.143605	-3.25944	0.00858233	0.431316	two way anova	Non-response_slope	0.038607	Decreasing communication over time in resistant tumors
51	LAMA2_RPSA	CD4+ T cells	Pericytes	CombinationRibo	log(1 + Day)	-0.452687	0.116697	-3.87917	0.00605944	0.604643	two way anova	Non-response_slope	0.0279892	Decreasing communication over time in resistant tumors
52	LAMA2_ITGB1	CD4+ T cells	Pericytes	CombinationRibo	log(1 + Day)	-0.402359	0.120232	-3.3465	0.00651783	0.422955	two way anova	Non-response_slope	0.0299492	Decreasing communication over time in resistant tumors
53	TG_LRP2	CD8+ T cells	Cancer cells	CombinationRibo	log(1 + Day)	-0.907858	0.303328	-2.99299	0.0103779	0.35741	two way anova	Non-response_slope	0.0460213	Decreasing communication over time in resistant tumors
54	PSEN1_NOTCH4	CD8+ T cells	Fibroblasts	CombinationRibo	log(1 + Day)	-0.710175	0.182038	-3.90124	0.00295503	0.604221	two way anova	Non-response_slope	0.0143371	Decreasing communication over time in resistant tumors
55	PDGFD_PDGFRB	CD8+ T cells	Fibroblasts	CombinationRibo	log(1 + Day)	-0.478251	0.171712	-2.78519	0.0105217	0.274826	two way anova	Non-response_slope	0.0466184	Decreasing communication over time in resistant tumors
56	PSEN1_NCSTN	CD8+ T cells	Macrophages	CombinationRibo	log(1 + Day)	-0.461765	0.157457	-2.93265	0.0088948	0.337775	two way anova	Non-response_slope	0.03993	Decreasing communication over time in resistant tumors
57	GNAI2_CCR5	CD8+ T cells	Macrophages	CombinationRibo	log(1 + Day)	-0.657034	0.196442	-3.34467	0.0101604	0.481585	two way anova	Non-response_slope	0.0451428	Decreasing communication over time in resistant tumors
58	FN1_ITGA3	CD8+ T cells	Normal epithelial cells	CombinationRibo	log(1 + Day)	-0.410187	0.0945071	-4.34028	0.00742696	0.696055	two way anova	Non-response_slope	0.0337967	Decreasing communication over time in resistant tumors
59	SEMA7A_PLXNC1	Cancer cells	CD4+ T cells	CombinationRibo	log(1 + Day)	-0.400038	0.126702	-3.15731	0.00826201	0.528451	two way anova	Non-response_slope	0.0372759	Decreasing communication over time in resistant tumors
60	LAMA1_ITGA7	Cancer cells	Cancer cells	CombinationRibo	log(1 + Day)	-0.340736	0.0898453	-3.79247	0.00051999	0.256495	two way anova	Non-response_slope	0.00284266	Decreasing communication over time in resistant tumors
61	EFNA5_EPHB6	Cancer cells	Cancer cells	CombinationRibo	log(1 + Day)	0.585358	0.174259	3.35913	0.00220263	0.346508	two way anova	Non-response_slope	0.0109091	Increasing communication over time in resistant tumors
62	NTN4_DCC	Cancer cells	Cancer cells	CombinationRibo	log(1 + Day)	0.362732	0.112583	3.22191	0.00253283	0.241316	two way anova	Non-response_slope	0.0124254	Increasing communication over time in resistant tumors
63	EFNB2_EPHB6	Cancer cells	Cancer cells	CombinationRibo	log(1 + Day)	0.552441	0.173262	3.18848	0.00350584	0.212481	two way anova	Non-response_slope	0.016825	Increasing communication over time in resistant tumors
64	LAMA1_ITGB1	Cancer cells	Cancer cells	CombinationRibo	log(1 + Day)	-0.319063	0.103938	-3.06975	0.0036632	0.122638	two way anova	Non-response_slope	0.0175206	Decreasing communication over time in resistant tumors
65	GRP_GRPR	Cancer cells	Cancer cells	CombinationRibo	log(1 + Day)	-0.247467	0.0761513	-3.24968	0.0047151	0.39424	two way anova	Non-response_slope	0.0221856	Decreasing communication over time in resistant tumors
66	GDF11_ACVR1B	Cancer cells	Cancer cells	CombinationRibo	log(1 + Day)	-0.31902	0.108145	-2.94994	0.00502904	0.128497	two way anova	Non-response_slope	0.0235426	Decreasing communication over time in resistant tumors
67	CLCF1_IL6ST	Cancer cells	Cancer cells	CombinationRibo	log(1 + Day)	-0.33424	0.115663	-2.88979	0.00607541	0.160282	two way anova	Non-response_slope	0.0280591	Decreasing communication over time in resistant tumors
68	WNT4_FZD2	Cancer cells	Cancer cells	CombinationRibo	log(1 + Day)	-0.42539	0.14863	-2.86208	0.00715361	0.175599	two way anova	Non-response_slope	0.0326626	Decreasing communication over time in resistant tumors
69	NMB_GRPR	Cancer cells	Cancer cells	CombinationRibo	log(1 + Day)	-0.220299	0.0765507	-2.87782	0.00744134	0.172085	two way anova	Non-response_slope	0.033861	Decreasing communication over time in resistant tumors
70	HAS2_HMMR	Cancer cells	Cancer cells	CombinationRibo	log(1 + Day)	-0.175257	0.0610217	-2.87205	0.0086125	0.338884	two way anova	Non-response_slope	0.0387335	Decreasing communication over time in resistant tumors
71	EFNB2_EPHA4	Cancer cells	Cancer cells	CombinationRibo	log(1 + Day)	0.463048	0.167919	2.75757	0.00890137	0.132578	two way anova	Non-response_slope	0.0399568	Increasing communication over time in resistant tumors
72	SHANK1_SSTR2	Cancer cells	Cancer cells	CombinationRibo	log(1 + Day)	-0.274061	0.0980702	-2.79454	0.00944721	0.312219	two way anova	Non-response_slope	0.0422342	Decreasing communication over time in resistant tumors
73	LAMA3_SDC2	Cancer cells	Cancer cells	CombinationRibo	log(1 + Day)	-0.452554	0.168207	-2.69045	0.0100469	0.139802	two way anova	Non-response_slope	0.0446806	Decreasing communication over time in resistant tumors
74	TGFB1_SDC2	Cancer cells	Cancer cells	CombinationRibo	log(1 + Day)	-0.46754	0.176134	-2.65445	0.0110153	0.102937	two way anova	Non-response_slope	0.0486402	Decreasing communication over time in resistant tumors
75	NRTN_GFRA1	Cancer cells	Endothelial cells	CombinationRibo	log(1 + Day)	-0.484124	0.132962	-3.64107	0.0011345	0.553398	two way anova	Non-response_slope	0.00587033	Decreasing communication over time in resistant tumors
76	PSPN_GFRA1	Cancer cells	Endothelial cells	CombinationRibo	log(1 + Day)	-0.42069	0.138592	-3.03546	0.00539907	0.354057	two way anova	Non-response_slope	0.0251463	Decreasing communication over time in resistant tumors
77	GDF11_ACVR1B	Cancer cells	Endothelial cells	CombinationRibo	log(1 + Day)	-0.373121	0.134503	-2.77407	0.00829652	0.19738	two way anova	Non-response_slope	0.0374189	Decreasing communication over time in resistant tumors
78	LAMA1_ITGB1	Cancer cells	Endothelial cells	CombinationRibo	log(1 + Day)	-0.338698	0.124505	-2.72035	0.00952303	0.101733	two way anova	Non-response_slope	0.0425402	Decreasing communication over time in resistant tumors
79	FGF18_FGFR3	Cancer cells	Fibroblasts	CombinationRibo	log(1 + Day)	-0.828758	0.221666	-3.73877	0.00178971	0.574602	two way anova	Non-response_slope	0.00897722	Decreasing communication over time in resistant tumors
80	SHANK1_SSTR2	Cancer cells	Fibroblasts	CombinationRibo	log(1 + Day)	-0.525787	0.159845	-3.28936	0.00462176	0.419045	two way anova	Non-response_slope	0.0217843	Decreasing communication over time in resistant tumors
81	TGFB1_TGFBR3	Cancer cells	Fibroblasts	CombinationRibo	log(1 + Day)	-0.389283	0.136839	-2.84482	0.00672033	0.111814	two way anova	Non-response_slope	0.0308274	Decreasing communication over time in resistant tumors
82	GDF11_ACVR2A	Cancer cells	Fibroblasts	CombinationRibo	log(1 + Day)	-0.336607	0.117784	-2.85784	0.00673955	0.192	two way anova	Non-response_slope	0.0309096	Decreasing communication over time in resistant tumors
83	SEMA3B_NRP1	Cancer cells	Fibroblasts	CombinationRibo	log(1 + Day)	-0.342465	0.124982	-2.74012	0.00905345	0.130802	two way anova	Non-response_slope	0.0405887	Decreasing communication over time in resistant tumors
84	TNF_TRAF2	Cancer cells	Fibroblasts	CombinationRibo	log(1 + Day)	-0.546598	0.19518	-2.80048	0.00914458	0.174921	two way anova	Non-response_slope	0.0409696	Decreasing communication over time in resistant tumors
85	NRTN_GFRA1	Cancer cells	Fibroblasts	CombinationRibo	log(1 + Day)	-0.424075	0.154032	-2.75316	0.00919047	0.203217	two way anova	Non-response_slope	0.0411682	Decreasing communication over time in resistant tumors
86	MADCAM1_ITGA4	Cancer cells	Fibroblasts	CombinationRibo	log(1 + Day)	-0.456667	0.165277	-2.76304	0.00929073	0.132866	two way anova	Non-response_slope	0.0415865	Decreasing communication over time in resistant tumors
87	ARTN_GFRA1	Cancer cells	Fibroblasts	CombinationRibo	log(1 + Day)	-0.536593	0.19448	-2.75911	0.00963841	0.201499	two way anova	Non-response_slope	0.0430195	Decreasing communication over time in resistant tumors
88	PSPN_GFRA1	Cancer cells	Fibroblasts	CombinationRibo	log(1 + Day)	-0.425983	0.157158	-2.71055	0.010335	0.10504	two way anova	Non-response_slope	0.0458511	Decreasing communication over time in resistant tumors
89	SEMA3B_NRP2	Cancer cells	Macrophages	CombinationRibo	log(1 + Day)	-0.411282	0.122039	-3.37009	0.00170423	0.247581	two way anova	Non-response_slope	0.0085708	Decreasing communication over time in resistant tumors
90	TG_ASGR1	Cancer cells	Macrophages	CombinationRibo	log(1 + Day)	-0.653275	0.161846	-4.0364	0.00196046	0.572414	two way anova	Non-response_slope	0.00977683	Decreasing communication over time in resistant tumors
91	IL23A_IL12RB1	Cancer cells	Macrophages	CombinationRibo	log(1 + Day)	-0.580774	0.161641	-3.59299	0.00207937	0.388317	two way anova	Non-response_slope	0.0103299	Decreasing communication over time in resistant tumors
92	TNF_TNFRSF1A	Cancer cells	Macrophages	CombinationRibo	log(1 + Day)	-0.456613	0.138537	-3.29597	0.00293427	0.237683	two way anova	Non-response_slope	0.0142431	Decreasing communication over time in resistant tumors
93	SEMA3B_NRP1	Cancer cells	Macrophages	CombinationRibo	log(1 + Day)	-0.389585	0.122922	-3.16938	0.00296934	0.248639	two way anova	Non-response_slope	0.0144002	Decreasing communication over time in resistant tumors
94	EFNA1_EPHA2	Cancer cells	Macrophages	CombinationRibo	log(1 + Day)	-0.882516	0.230132	-3.83482	0.0032928	0.489297	two way anova	Non-response_slope	0.0158784	Decreasing communication over time in resistant tumors
95	IL12A_IL12RB1	Cancer cells	Macrophages	CombinationRibo	log(1 + Day)	-0.567142	0.171485	-3.30724	0.00391818	0.431926	two way anova	Non-response_slope	0.0186608	Decreasing communication over time in resistant tumors
96	DLL4_NOTCH2	Cancer cells	Macrophages	CombinationRibo	log(1 + Day)	-0.409329	0.12594	-3.2502	0.00501893	0.451419	two way anova	Non-response_slope	0.0234995	Decreasing communication over time in resistant tumors
97	IL12A_IL12RB2	Cancer cells	Macrophages	CombinationRibo	log(1 + Day)	-0.646977	0.202171	-3.20015	0.00641857	0.421291	two way anova	Non-response_slope	0.029534	Decreasing communication over time in resistant tumors
98	PLAU_LRP2	Cancer cells	Macrophages	CombinationRibo	log(1 + Day)	-0.53505	0.17771	-3.01081	0.00690567	0.213438	two way anova	Non-response_slope	0.0316131	Decreasing communication over time in resistant tumors
99	GDF11_ACVR2A	Cancer cells	Macrophages	CombinationRibo	log(1 + Day)	-0.368629	0.128135	-2.87687	0.00698862	0.240114	two way anova	Non-response_slope	0.0319653	Decreasing communication over time in resistant tumors
100	EDN1_EDNRB	Cancer cells	Macrophages	CombinationRibo	log(1 + Day)	-0.676641	0.209113	-3.23577	0.00714249	0.545748	two way anova	Non-response_slope	0.0326163	Decreasing communication over time in resistant tumors
101	GDF11_ACVR2B	Cancer cells	Macrophages	CombinationRibo	log(1 + Day)	-0.427161	0.147746	-2.89118	0.00733931	0.232226	two way anova	Non-response_slope	0.0334357	Decreasing communication over time in resistant tumors
102	ANGPT1_ITGA5	Cancer cells	Macrophages	CombinationRibo	log(1 + Day)	-0.372402	0.127173	-2.92831	0.00735344	0.187104	two way anova	Non-response_slope	0.0334863	Decreasing communication over time in resistant tumors
103	DLL4_NOTCH1	Cancer cells	Macrophages	CombinationRibo	log(1 + Day)	-0.444589	0.147679	-3.0105	0.00787635	0.23339	two way anova	Non-response_slope	0.0356717	Decreasing communication over time in resistant tumors
104	MADCAM1_CD44	Cancer cells	Macrophages	CombinationRibo	log(1 + Day)	-0.289362	0.103393	-2.79866	0.00810218	0.200968	two way anova	Non-response_slope	0.0366183	Decreasing communication over time in resistant tumors
105	EDN2_EDNRB	Cancer cells	Macrophages	CombinationRibo	log(1 + Day)	-0.857227	0.25449	-3.36841	0.00827779	0.472965	two way anova	Non-response_slope	0.0373402	Decreasing communication over time in resistant tumors
106	GDF9_TGFBR1	Cancer cells	Macrophages	CombinationRibo	log(1 + Day)	-0.415542	0.148334	-2.80139	0.00856289	0.20398	two way anova	Non-response_slope	0.038526	Decreasing communication over time in resistant tumors
107	EFNA3_EPHA2	Cancer cells	Macrophages	CombinationRibo	log(1 + Day)	-0.730323	0.21855	-3.34167	0.00863718	0.431621	two way anova	Non-response_slope	0.0388366	Decreasing communication over time in resistant tumors
108	NXPH2_NRXN1	Cancer cells	Macrophages	CombinationRibo	log(1 + Day)	-0.948191	0.276095	-3.4343	0.00889825	0.579374	two way anova	Non-response_slope	0.0399442	Decreasing communication over time in resistant tumors
109	TGFB1_TGFBR1	Cancer cells	Macrophages	CombinationRibo	log(1 + Day)	-0.438304	0.15974	-2.74385	0.00904582	0.109291	two way anova	Non-response_slope	0.0405586	Decreasing communication over time in resistant tumors
110	ADM2_CALCR	Cancer cells	Macrophages	CombinationRibo	log(1 + Day)	-0.391359	0.141879	-2.7584	0.0104906	0.186057	two way anova	Non-response_slope	0.0464949	Decreasing communication over time in resistant tumors
111	CALR_SCARF1	Cancer cells	Macrophages	CombinationRibo	log(1 + Day)	-0.411179	0.153244	-2.68317	0.0107392	0.164707	two way anova	Non-response_slope	0.0475045	Decreasing communication over time in resistant tumors
112	TGFB1_TGFBR3	Cancer cells	Normal epithelial cells	CombinationRibo	log(1 + Day)	-0.641438	0.145284	-4.41507	9.25143e-05	0.313124	two way anova	Non-response_slope	0.000571515	Decreasing communication over time in resistant tumors
113	FGF18_FGFR3	Cancer cells	Normal epithelial cells	CombinationRibo	log(1 + Day)	-0.816066	0.15898	-5.13312	0.000100154	0.641269	two way anova	Non-response_slope	0.000615788	Decreasing communication over time in resistant tumors
114	GDF11_ACVR2A	Cancer cells	Normal epithelial cells	CombinationRibo	log(1 + Day)	-0.381999	0.102167	-3.73897	0.000679554	0.24272	two way anova	Non-response_slope	0.00364619	Decreasing communication over time in resistant tumors
115	GDF11_ACVR1B	Cancer cells	Normal epithelial cells	CombinationRibo	log(1 + Day)	-0.456217	0.123465	-3.69513	0.000746599	0.252687	two way anova	Non-response_slope	0.00397683	Decreasing communication over time in resistant tumors
116	SEMA3B_NRP1	Cancer cells	Normal epithelial cells	CombinationRibo	log(1 + Day)	-0.444519	0.131508	-3.38017	0.00183268	0.239067	two way anova	Non-response_slope	0.00918061	Decreasing communication over time in resistant tumors
117	FGF1_FGFR3	Cancer cells	Normal epithelial cells	CombinationRibo	log(1 + Day)	-0.622308	0.177427	-3.5074	0.00209544	0.402237	two way anova	Non-response_slope	0.0104073	Decreasing communication over time in resistant tumors
118	PSPN_GFRA1	Cancer cells	Normal epithelial cells	CombinationRibo	log(1 + Day)	-0.536241	0.165443	-3.24124	0.00266445	0.192461	two way anova	Non-response_slope	0.0130167	Decreasing communication over time in resistant tumors
119	NRTN_GFRA1	Cancer cells	Normal epithelial cells	CombinationRibo	log(1 + Day)	-0.550778	0.173852	-3.16809	0.0031784	0.233982	two way anova	Non-response_slope	0.0153585	Decreasing communication over time in resistant tumors
120	ARTN_RET	Cancer cells	Normal epithelial cells	CombinationRibo	log(1 + Day)	-0.873488	0.254556	-3.43142	0.0034253	0.351064	two way anova	Non-response_slope	0.0164652	Decreasing communication over time in resistant tumors
121	TAC4_TACR1	Cancer cells	Normal epithelial cells	CombinationRibo	log(1 + Day)	-0.523282	0.163194	-3.2065	0.00365723	0.26338	two way anova	Non-response_slope	0.017494	Decreasing communication over time in resistant tumors
122	TGFB1_ENG	Cancer cells	Normal epithelial cells	CombinationRibo	log(1 + Day)	-0.555916	0.186947	-2.97366	0.00555535	0.145767	two way anova	Non-response_slope	0.0258171	Decreasing communication over time in resistant tumors
123	NXPH2_NRXN1	Cancer cells	Normal epithelial cells	CombinationRibo	log(1 + Day)	-0.507479	0.160714	-3.15766	0.00609644	0.462201	two way anova	Non-response_slope	0.0281464	Decreasing communication over time in resistant tumors
124	TGFB1_SDC2	Cancer cells	Normal epithelial cells	CombinationRibo	log(1 + Day)	-0.433605	0.152442	-2.84439	0.00729346	0.128961	two way anova	Non-response_slope	0.0332519	Decreasing communication over time in resistant tumors
125	GDF9_TGFBR1	Cancer cells	Normal epithelial cells	CombinationRibo	log(1 + Day)	-0.401847	0.140709	-2.85587	0.00799787	0.249784	two way anova	Non-response_slope	0.0361863	Decreasing communication over time in resistant tumors
126	IL18_IL18R1	Cancer cells	Normal epithelial cells	CombinationRibo	log(1 + Day)	-0.747995	0.258176	-2.89723	0.0100212	0.218902	two way anova	Non-response_slope	0.0445764	Decreasing communication over time in resistant tumors
127	GDF9_BMPR1A	Cancer cells	Normal epithelial cells	CombinationRibo	log(1 + Day)	-0.34341	0.126987	-2.7043	0.0107389	0.236848	two way anova	Non-response_slope	0.0475045	Decreasing communication over time in resistant tumors
128	THBS1_CD47	Cancer cells	Normal epithelial cells	CombinationRibo	log(1 + Day)	-0.300438	0.112397	-2.67301	0.0109191	0.105193	two way anova	Non-response_slope	0.0482507	Decreasing communication over time in resistant tumors
129	PSPN_GFRA1	Cancer cells	Pericytes	CombinationRibo	log(1 + Day)	-0.438037	0.12945	-3.38384	0.00294922	0.444015	two way anova	Non-response_slope	0.0143099	Decreasing communication over time in resistant tumors
130	LAMA1_ITGA1	Cancer cells	Pericytes	CombinationRibo	log(1 + Day)	-0.387946	0.131714	-2.94536	0.00555029	0.133869	two way anova	Non-response_slope	0.0257976	Decreasing communication over time in resistant tumors
131	EFNB1_EPHB4	Cancer cells	Pericytes	CombinationRibo	log(1 + Day)	-0.518524	0.16916	-3.06529	0.00610655	0.396537	two way anova	Non-response_slope	0.0281892	Decreasing communication over time in resistant tumors
132	EFNA3_EPHA2	Cancer cells	Pericytes	CombinationRibo	log(1 + Day)	-0.37338	0.124351	-3.00262	0.00731907	0.253475	two way anova	Non-response_slope	0.0333538	Decreasing communication over time in resistant tumors
133	LAMA1_ITGB1	Cancer cells	Pericytes	CombinationRibo	log(1 + Day)	-0.380206	0.135897	-2.79776	0.00852254	0.126475	two way anova	Non-response_slope	0.0383536	Decreasing communication over time in resistant tumors
134	CDH1_PTPRM	Endothelial cells	CD8+ T cells	CombinationRibo	log(1 + Day)	-0.416511	0.110123	-3.78223	0.00163283	0.424485	two way anova	Non-response_slope	0.00823384	Decreasing communication over time in resistant tumors
135	EFNB1_EPHB6	Endothelial cells	Cancer cells	CombinationRibo	log(1 + Day)	0.868699	0.188774	4.60178	0.000496088	0.582752	two way anova	Non-response_slope	0.00272062	Increasing communication over time in resistant tumors
136	PTN_ALK	Endothelial cells	Cancer cells	CombinationRibo	log(1 + Day)	0.248904	0.0623517	3.99194	0.00104967	0.540718	two way anova	Non-response_slope	0.00545941	Increasing communication over time in resistant tumors
137	DHH_BOC	Endothelial cells	Cancer cells	CombinationRibo	log(1 + Day)	0.301919	0.0829869	3.63816	0.00124665	0.451144	two way anova	Non-response_slope	0.00641045	Increasing communication over time in resistant tumors
138	EFNA5_EPHB2	Endothelial cells	Cancer cells	CombinationRibo	log(1 + Day)	0.563839	0.169858	3.31947	0.00207331	0.257656	two way anova	Non-response_slope	0.0103024	Increasing communication over time in resistant tumors
139	FN1_ITGB6	Endothelial cells	Cancer cells	CombinationRibo	log(1 + Day)	0.376794	0.121182	3.10933	0.00332201	0.166149	two way anova	Non-response_slope	0.0160105	Increasing communication over time in resistant tumors
140	EDN1_EDNRA	Endothelial cells	Cancer cells	CombinationRibo	log(1 + Day)	0.314754	0.100975	3.11714	0.00370229	0.180136	two way anova	Non-response_slope	0.0176936	Increasing communication over time in resistant tumors
141	SORBS1_INSR	Endothelial cells	Cancer cells	CombinationRibo	log(1 + Day)	0.309957	0.105761	2.93072	0.0053453	0.205976	two way anova	Non-response_slope	0.0249177	Increasing communication over time in resistant tumors
142	EFNA1_EPHA4	Endothelial cells	Cancer cells	CombinationRibo	log(1 + Day)	0.352112	0.118429	2.9732	0.00538529	0.198358	two way anova	Non-response_slope	0.0250883	Increasing communication over time in resistant tumors
143	SEMA7A_ITGA1	Endothelial cells	Cancer cells	CombinationRibo	log(1 + Day)	0.291352	0.0977713	2.97993	0.00690823	0.285064	two way anova	Non-response_slope	0.0316238	Increasing communication over time in resistant tumors
144	CDH1_EGFR	Endothelial cells	Cancer cells	CombinationRibo	log(1 + Day)	0.33438	0.117704	2.84086	0.00776244	0.142337	two way anova	Non-response_slope	0.0351954	Increasing communication over time in resistant tumors
145	ANXA1_EGFR	Endothelial cells	Cancer cells	CombinationRibo	log(1 + Day)	0.381912	0.140307	2.72197	0.00983656	0.101227	two way anova	Non-response_slope	0.0438199	Increasing communication over time in resistant tumors
146	TGFB1_ITGB6	Endothelial cells	Cancer cells	CombinationRibo	log(1 + Day)	0.296757	0.111334	2.66545	0.0107859	0.162101	two way anova	Non-response_slope	0.0477001	Increasing communication over time in resistant tumors
147	ICAM2_ITGAM	Endothelial cells	Endothelial cells	CombinationRibo	log(1 + Day)	-0.532973	0.179129	-2.97535	0.00848902	0.230399	two way anova	Non-response_slope	0.0382144	Decreasing communication over time in resistant tumors
148	SEMA6A_PLXNA4	Endothelial cells	Macrophages	CombinationRibo	log(1 + Day)	-0.517006	0.109799	-4.70865	0.000335653	0.693242	two way anova	Non-response_slope	0.00188973	Decreasing communication over time in resistant tumors
149	EFNA1_EPHA2	Endothelial cells	Macrophages	CombinationRibo	log(1 + Day)	-0.828935	0.166726	-4.97185	0.000560129	0.627325	two way anova	Non-response_slope	0.00304654	Decreasing communication over time in resistant tumors
150	NTN1_UNC5D	Endothelial cells	Macrophages	CombinationRibo	log(1 + Day)	-0.730275	0.174649	-4.18138	0.000923389	0.518488	two way anova	Non-response_slope	0.00484834	Decreasing communication over time in resistant tumors
151	GNAI2_CCR5	Endothelial cells	Macrophages	CombinationRibo	log(1 + Day)	-0.508916	0.128846	-3.9498	0.00103378	0.486166	two way anova	Non-response_slope	0.00538362	Decreasing communication over time in resistant tumors
152	CLCF1_LIFR	Endothelial cells	Macrophages	CombinationRibo	log(1 + Day)	-0.949827	0.300389	-3.16199	0.00819049	0.37986	two way anova	Non-response_slope	0.0369771	Decreasing communication over time in resistant tumors
153	FGF1_FGFR3	Endothelial cells	Normal epithelial cells	CombinationRibo	log(1 + Day)	-0.449093	0.127193	-3.53079	0.00256682	0.385468	two way anova	Non-response_slope	0.0125768	Decreasing communication over time in resistant tumors
154	DHH_CDON	Endothelial cells	Normal epithelial cells	CombinationRibo	log(1 + Day)	-0.387762	0.119028	-3.25773	0.00346493	0.493706	two way anova	Non-response_slope	0.0166437	Decreasing communication over time in resistant tumors
155	SLIT2_ROBO1	Endothelial cells	Normal epithelial cells	CombinationRibo	log(1 + Day)	-0.36836	0.131168	-2.8083	0.00819279	0.138183	two way anova	Non-response_slope	0.0369841	Decreasing communication over time in resistant tumors
156	FGF2_FGFR2	Endothelial cells	Normal epithelial cells	CombinationRibo	log(1 + Day)	0.249465	0.0928059	2.68803	0.0103398	0.15348	two way anova	Non-response_slope	0.0458647	Increasing communication over time in resistant tumors
157	EFNB1_ERBB2	Endothelial cells	Pericytes	CombinationRibo	log(1 + Day)	0.369171	0.104115	3.54578	0.00172423	0.304771	two way anova	Non-response_slope	0.0086655	Increasing communication over time in resistant tumors
158	BMP2_BMPR1B	Endothelial cells	Pericytes	CombinationRibo	log(1 + Day)	0.412708	0.128699	3.20678	0.00488903	0.351815	two way anova	Non-response_slope	0.0229414	Increasing communication over time in resistant tumors
159	SORBS1_INSR	Fibroblasts	Adipocytes	CombinationRibo	log(1 + Day)	0.251936	0.0944549	2.66726	0.0111751	0.231379	two way anova	Non-response_slope	0.0492832	Increasing communication over time in resistant tumors
160	PTN_ALK	Fibroblasts	Cancer cells	CombinationRibo	log(1 + Day)	0.357765	0.0849177	4.21308	0.000183055	0.390757	two way anova	Non-response_slope	0.00107501	Increasing communication over time in resistant tumors
161	EFNA5_EPHB2	Fibroblasts	Cancer cells	CombinationRibo	log(1 + Day)	0.512001	0.14818	3.45526	0.00136724	0.242374	two way anova	Non-response_slope	0.00698398	Increasing communication over time in resistant tumors
162	HBEGF_CD82	Fibroblasts	Cancer cells	CombinationRibo	log(1 + Day)	0.320114	0.0896718	3.56985	0.00162574	0.491262	two way anova	Non-response_slope	0.0082006	Increasing communication over time in resistant tumors
163	FN1_ITGB6	Fibroblasts	Cancer cells	CombinationRibo	log(1 + Day)	0.449728	0.139953	3.21342	0.00245625	0.205016	two way anova	Non-response_slope	0.0120724	Increasing communication over time in resistant tumors
164	NTN1_DCC	Fibroblasts	Cancer cells	CombinationRibo	log(1 + Day)	0.217206	0.0682067	3.18452	0.00345218	0.201963	two way anova	Non-response_slope	0.0165879	Increasing communication over time in resistant tumors
165	NTN4_DCC	Fibroblasts	Cancer cells	CombinationRibo	log(1 + Day)	0.234536	0.0765773	3.06274	0.00420016	0.145257	two way anova	Non-response_slope	0.0199244	Increasing communication over time in resistant tumors
166	EFNB2_EPHB6	Fibroblasts	Cancer cells	CombinationRibo	log(1 + Day)	0.439	0.134598	3.26157	0.00459582	0.346079	two way anova	Non-response_slope	0.021672	Increasing communication over time in resistant tumors
167	EFNA5_EPHA4	Fibroblasts	Cancer cells	CombinationRibo	log(1 + Day)	0.528857	0.175005	3.02196	0.00460424	0.166203	two way anova	Non-response_slope	0.0217071	Increasing communication over time in resistant tumors
168	TGFB1_ITGB6	Fibroblasts	Cancer cells	CombinationRibo	log(1 + Day)	0.319812	0.10837	2.95111	0.00521583	0.257224	two way anova	Non-response_slope	0.0243458	Increasing communication over time in resistant tumors
169	ANXA1_EGFR	Fibroblasts	Cancer cells	CombinationRibo	log(1 + Day)	0.45321	0.154812	2.92749	0.00561364	0.16646	two way anova	Non-response_slope	0.0260679	Increasing communication over time in resistant tumors
170	SPP1_ITGA9	Fibroblasts	Cancer cells	CombinationRibo	log(1 + Day)	0.337785	0.115954	2.91311	0.00725994	0.265491	two way anova	Non-response_slope	0.0331093	Increasing communication over time in resistant tumors
171	EFNA5_EPHB6	Fibroblasts	Cancer cells	CombinationRibo	log(1 + Day)	0.506914	0.17373	2.91783	0.0073495	0.177015	two way anova	Non-response_slope	0.033474	Increasing communication over time in resistant tumors
172	SERPINE1_LRP1	Fibroblasts	Cancer cells	CombinationRibo	log(1 + Day)	0.371236	0.133031	2.79059	0.00788001	0.235362	two way anova	Non-response_slope	0.0356871	Increasing communication over time in resistant tumors
173	EFNA5_EPHA2	Fibroblasts	Cancer cells	CombinationRibo	log(1 + Day)	0.299648	0.107719	2.78176	0.00865049	0.224513	two way anova	Non-response_slope	0.0388938	Increasing communication over time in resistant tumors
174	EFNB2_GRM5	Fibroblasts	Endothelial cells	CombinationRibo	log(1 + Day)	-0.459057	0.150996	-3.0402	0.0077969	0.359471	two way anova	Non-response_slope	0.0353384	Decreasing communication over time in resistant tumors
175	NRTN_GFRA2	Fibroblasts	Fibroblasts	CombinationRibo	log(1 + Day)	-0.524374	0.120327	-4.35792	0.001829	0.618986	two way anova	Non-response_slope	0.00916251	Decreasing communication over time in resistant tumors
176	MDK_LRP1	Fibroblasts	Fibroblasts	CombinationRibo	log(1 + Day)	-0.267563	0.0810168	-3.30256	0.00190828	0.145593	two way anova	Non-response_slope	0.00953738	Decreasing communication over time in resistant tumors
177	SERPINE2_LRP1	Fibroblasts	Fibroblasts	CombinationRibo	log(1 + Day)	-0.265525	0.0861908	-3.08066	0.00335339	0.117519	two way anova	Non-response_slope	0.0161529	Decreasing communication over time in resistant tumors
178	BTC_EGFR	Fibroblasts	Fibroblasts	CombinationRibo	log(1 + Day)	0.370057	0.116229	3.18386	0.00514169	0.348135	two way anova	Non-response_slope	0.0240259	Increasing communication over time in resistant tumors
179	NRG1_ERBB4	Fibroblasts	Fibroblasts	CombinationRibo	log(1 + Day)	0.363078	0.133309	2.72358	0.00903616	0.116907	two way anova	Non-response_slope	0.040518	Increasing communication over time in resistant tumors
180	APOE_LRP1	Fibroblasts	Fibroblasts	CombinationRibo	log(1 + Day)	-0.246221	0.0902596	-2.72792	0.00905718	0.0962268	two way anova	Non-response_slope	0.0406038	Decreasing communication over time in resistant tumors
181	WNT4_FZD2	Fibroblasts	Fibroblasts	CombinationRibo	log(1 + Day)	-0.416138	0.15064	-2.76247	0.0103906	0.200072	two way anova	Non-response_slope	0.0460748	Decreasing communication over time in resistant tumors
182	GNAI2_CCR5	Fibroblasts	Macrophages	CombinationRibo	log(1 + Day)	-0.493875	0.130451	-3.78591	0.00162019	0.530873	two way anova	Non-response_slope	0.00817385	Decreasing communication over time in resistant tumors
183	EFNA1_EPHA2	Fibroblasts	Macrophages	CombinationRibo	log(1 + Day)	-0.762913	0.173106	-4.40719	0.00226489	0.623496	two way anova	Non-response_slope	0.0111949	Decreasing communication over time in resistant tumors
184	RELN_ITGA3	Fibroblasts	Macrophages	CombinationRibo	log(1 + Day)	0.314203	0.102255	3.07275	0.00600437	0.59436	two way anova	Non-response_slope	0.0277561	Increasing communication over time in resistant tumors
185	NRG1_ERBB4	Fibroblasts	Macrophages	CombinationRibo	log(1 + Day)	0.399212	0.141062	2.83005	0.00717543	0.141293	two way anova	Non-response_slope	0.0327543	Increasing communication over time in resistant tumors
186	SEMA6A_PLXNA4	Fibroblasts	Macrophages	CombinationRibo	log(1 + Day)	-0.590033	0.191596	-3.07958	0.00815661	0.533579	two way anova	Non-response_slope	0.036843	Decreasing communication over time in resistant tumors
187	EFNA5_EPHA2	Fibroblasts	Macrophages	CombinationRibo	log(1 + Day)	-0.678504	0.21209	-3.19913	0.00846773	0.402297	two way anova	Non-response_slope	0.038125	Decreasing communication over time in resistant tumors
188	CCL5_CCR5	Fibroblasts	Macrophages	CombinationRibo	log(1 + Day)	-0.521314	0.173932	-2.99723	0.0111239	0.470094	two way anova	Non-response_slope	0.0490769	Decreasing communication over time in resistant tumors
189	LEP_LEPR	Fibroblasts	Normal epithelial cells	CombinationRibo	log(1 + Day)	-0.519889	0.120427	-4.31703	0.00255628	0.592079	two way anova	Non-response_slope	0.0125307	Decreasing communication over time in resistant tumors
190	FGF9_FGFR3	Fibroblasts	Normal epithelial cells	CombinationRibo	log(1 + Day)	-0.366453	0.110431	-3.3184	0.0043474	0.358219	two way anova	Non-response_slope	0.02057	Decreasing communication over time in resistant tumors
191	FGF1_FGFR3	Fibroblasts	Normal epithelial cells	CombinationRibo	log(1 + Day)	-0.335034	0.109141	-3.06974	0.00496553	0.279767	two way anova	Non-response_slope	0.0232666	Decreasing communication over time in resistant tumors
192	NRG1_ERBB2	Fibroblasts	Normal epithelial cells	CombinationRibo	log(1 + Day)	0.306636	0.10881	2.81808	0.00727183	0.166156	two way anova	Non-response_slope	0.033159	Increasing communication over time in resistant tumors
193	FGF7_FGFR3	Fibroblasts	Normal epithelial cells	CombinationRibo	log(1 + Day)	-0.382958	0.133873	-2.8606	0.008063	0.21278	two way anova	Non-response_slope	0.0364623	Decreasing communication over time in resistant tumors
194	NRG1_ERBB4	Fibroblasts	Normal epithelial cells	CombinationRibo	log(1 + Day)	0.315284	0.115204	2.73675	0.00913205	0.22226	two way anova	Non-response_slope	0.040919	Increasing communication over time in resistant tumors
195	PYY_NPY1R	Fibroblasts	Normal epithelial cells	CombinationRibo	log(1 + Day)	-0.454425	0.150217	-3.02513	0.00975571	0.32832	two way anova	Non-response_slope	0.0434889	Decreasing communication over time in resistant tumors
196	NODAL_ACVR2A	Fibroblasts	Pericytes	CombinationRibo	log(1 + Day)	0.260056	0.0613617	4.23808	0.00139336	0.589591	two way anova	Non-response_slope	0.0071062	Increasing communication over time in resistant tumors
197	NRG1_ERBB2	Fibroblasts	Pericytes	CombinationRibo	log(1 + Day)	0.418296	0.117629	3.55605	0.0014707	0.386491	two way anova	Non-response_slope	0.00747253	Increasing communication over time in resistant tumors
198	NRG1_ERBB4	Fibroblasts	Pericytes	CombinationRibo	log(1 + Day)	0.378935	0.131516	2.8813	0.00633866	0.19054	two way anova	Non-response_slope	0.0291926	Increasing communication over time in resistant tumors
199	CDH1_EGFR	Macrophages	Adipocytes	CombinationRibo	log(1 + Day)	0.251476	0.0922996	2.72456	0.0107957	0.145733	two way anova	Non-response_slope	0.0477402	Increasing communication over time in resistant tumors
200	MADCAM1_ITGB7	Macrophages	Cancer cells	CombinationRibo	log(1 + Day)	-0.249129	0.0573803	-4.34171	0.000958731	0.581757	two way anova	Non-response_slope	0.00502094	Decreasing communication over time in resistant tumors
201	TGFB1_ITGB6	Macrophages	Cancer cells	CombinationRibo	log(1 + Day)	0.368166	0.107178	3.43508	0.00144705	0.322508	two way anova	Non-response_slope	0.00735937	Increasing communication over time in resistant tumors
202	SPP1_ITGA9	Macrophages	Cancer cells	CombinationRibo	log(1 + Day)	0.424482	0.142623	2.97626	0.00534299	0.14219	two way anova	Non-response_slope	0.0249087	Increasing communication over time in resistant tumors
203	NTN4_DCC	Macrophages	Cancer cells	CombinationRibo	log(1 + Day)	0.15998	0.0571682	2.7984	0.00954515	0.175939	two way anova	Non-response_slope	0.0426319	Increasing communication over time in resistant tumors
204	WNT5A_FZD2	Macrophages	Fibroblasts	CombinationRibo	log(1 + Day)	-0.420049	0.127703	-3.28926	0.00321214	0.278388	two way anova	Non-response_slope	0.0155142	Decreasing communication over time in resistant tumors
205	MDK_LRP1	Macrophages	Fibroblasts	CombinationRibo	log(1 + Day)	-0.256469	0.0822044	-3.11989	0.00465956	0.317313	two way anova	Non-response_slope	0.0219484	Decreasing communication over time in resistant tumors
206	HLA-A_LILRB1	Macrophages	Fibroblasts	CombinationRibo	log(1 + Day)	-0.639444	0.207994	-3.07433	0.00725973	0.279073	two way anova	Non-response_slope	0.0331093	Decreasing communication over time in resistant tumors
207	MDK_SDC3	Macrophages	Macrophages	CombinationRibo	log(1 + Day)	-0.356336	0.113033	-3.1525	0.00445591	0.219987	two way anova	Non-response_slope	0.0210534	Decreasing communication over time in resistant tumors
208	CCL2_CCR5	Macrophages	Macrophages	CombinationRibo	log(1 + Day)	-0.58986	0.16681	-3.53611	0.00466447	0.491926	two way anova	Non-response_slope	0.0219684	Decreasing communication over time in resistant tumors
209	TNF_TNFRSF1A	Macrophages	Macrophages	CombinationRibo	log(1 + Day)	-0.253454	0.0834216	-3.03824	0.00603447	0.281247	two way anova	Non-response_slope	0.0278855	Decreasing communication over time in resistant tumors
210	GNAI2_CCR5	Macrophages	Macrophages	CombinationRibo	log(1 + Day)	-0.380249	0.122657	-3.1001	0.00650317	0.420706	two way anova	Non-response_slope	0.029887	Decreasing communication over time in resistant tumors
211	PSEN1_NCSTN	Macrophages	Macrophages	CombinationRibo	log(1 + Day)	-0.222377	0.078408	-2.83615	0.00736207	0.150101	two way anova	Non-response_slope	0.0335244	Decreasing communication over time in resistant tumors
212	CCL5_CCR5	Macrophages	Macrophages	CombinationRibo	log(1 + Day)	-0.478705	0.144487	-3.31313	0.00783784	0.522626	two way anova	Non-response_slope	0.0355119	Decreasing communication over time in resistant tumors
213	VCAM1_ITGB2	Macrophages	Normal epithelial cells	CombinationRibo	log(1 + Day)	-0.63805	0.13703	-4.6563	0.00119145	0.636676	two way anova	Non-response_slope	0.00614517	Decreasing communication over time in resistant tumors
214	SPP1_ITGA9	Macrophages	Pericytes	CombinationRibo	log(1 + Day)	0.467547	0.167985	2.78326	0.0108394	0.173146	two way anova	Non-response_slope	0.0479174	Increasing communication over time in resistant tumors
215	SORBS1_INSR	Normal epithelial cells	Adipocytes	CombinationRibo	log(1 + Day)	0.356359	0.116331	3.06332	0.00412891	0.227161	two way anova	Non-response_slope	0.0196026	Increasing communication over time in resistant tumors
216	TGFB2_TGFBR3	Normal epithelial cells	Adipocytes	CombinationRibo	log(1 + Day)	0.297679	0.0970176	3.0683	0.00435996	0.338836	two way anova	Non-response_slope	0.0206265	Increasing communication over time in resistant tumors
217	TGFB2_TGFBR2	Normal epithelial cells	Adipocytes	CombinationRibo	log(1 + Day)	0.325635	0.105927	3.07414	0.00446895	0.237412	two way anova	Non-response_slope	0.0211105	Increasing communication over time in resistant tumors
218	COL4A1_ITGAV	Normal epithelial cells	Adipocytes	CombinationRibo	log(1 + Day)	0.315526	0.105606	2.98776	0.00621821	0.366303	two way anova	Non-response_slope	0.0286697	Increasing communication over time in resistant tumors
219	LAMA2_ITGA7	Normal epithelial cells	Adipocytes	CombinationRibo	log(1 + Day)	0.366203	0.126911	2.88551	0.00775692	0.168299	two way anova	Non-response_slope	0.0351748	Increasing communication over time in resistant tumors
220	EGF_EGFR	Normal epithelial cells	Adipocytes	CombinationRibo	log(1 + Day)	0.278686	0.101895	2.73502	0.0102224	0.187584	two way anova	Non-response_slope	0.0453939	Increasing communication over time in resistant tumors
221	WNT3_RYK	Normal epithelial cells	B cells	CombinationRibo	log(1 + Day)	-0.456112	0.114722	-3.97581	0.0040856	0.722897	two way anova	Non-response_slope	0.0194122	Decreasing communication over time in resistant tumors
222	FN1_ITGB6	Normal epithelial cells	Cancer cells	CombinationRibo	log(1 + Day)	0.474653	0.129741	3.65845	0.000785658	0.247912	two way anova	Non-response_slope	0.00416966	Increasing communication over time in resistant tumors
223	FN1_ITGA9	Normal epithelial cells	Cancer cells	CombinationRibo	log(1 + Day)	0.32809	0.0916565	3.57956	0.000961171	0.199837	two way anova	Non-response_slope	0.00503233	Increasing communication over time in resistant tumors
224	EGF_EGFR	Normal epithelial cells	Cancer cells	CombinationRibo	log(1 + Day)	0.577521	0.167017	3.45786	0.00160404	0.283958	two way anova	Non-response_slope	0.00809854	Increasing communication over time in resistant tumors
225	ANXA1_EGFR	Normal epithelial cells	Cancer cells	CombinationRibo	log(1 + Day)	0.639208	0.188044	3.39925	0.00198439	0.300272	two way anova	Non-response_slope	0.00988835	Increasing communication over time in resistant tumors
226	EFNB2_EPHB2	Normal epithelial cells	Cancer cells	CombinationRibo	log(1 + Day)	0.48261	0.143908	3.3536	0.0023016	0.298503	two way anova	Non-response_slope	0.0113615	Increasing communication over time in resistant tumors
227	EFNA5_EPHB2	Normal epithelial cells	Cancer cells	CombinationRibo	log(1 + Day)	0.505304	0.154124	3.27855	0.00236301	0.23903	two way anova	Non-response_slope	0.0116443	Increasing communication over time in resistant tumors
228	EFNB2_EPHA4	Normal epithelial cells	Cancer cells	CombinationRibo	log(1 + Day)	0.502937	0.151819	3.31275	0.00281505	0.305261	two way anova	Non-response_slope	0.0137004	Increasing communication over time in resistant tumors
229	HBEGF_EGFR	Normal epithelial cells	Cancer cells	CombinationRibo	log(1 + Day)	0.400989	0.110129	3.6411	0.00338126	0.589725	two way anova	Non-response_slope	0.016273	Increasing communication over time in resistant tumors
230	NTN4_DCC	Normal epithelial cells	Cancer cells	CombinationRibo	log(1 + Day)	0.358532	0.113875	3.14848	0.0034089	0.19581	two way anova	Non-response_slope	0.0163948	Increasing communication over time in resistant tumors
231	AMH_EGFR	Normal epithelial cells	Cancer cells	CombinationRibo	log(1 + Day)	0.457385	0.14391	3.17828	0.00549853	0.381398	two way anova	Non-response_slope	0.0255772	Increasing communication over time in resistant tumors
232	NTNG1_LRRC4C	Normal epithelial cells	Cancer cells	CombinationRibo	log(1 + Day)	0.592727	0.193711	3.05985	0.00618211	0.24736	two way anova	Non-response_slope	0.0285191	Increasing communication over time in resistant tumors
233	AREG_EGFR	Normal epithelial cells	Cancer cells	CombinationRibo	log(1 + Day)	0.388842	0.127843	3.04157	0.00620251	0.315137	two way anova	Non-response_slope	0.0286033	Increasing communication over time in resistant tumors
234	NLGN3_NRXN1	Normal epithelial cells	Cancer cells	CombinationRibo	log(1 + Day)	-0.554547	0.179054	-3.0971	0.0069218	0.416385	two way anova	Non-response_slope	0.0316837	Decreasing communication over time in resistant tumors
235	ICAM2_ITGAM	Normal epithelial cells	Cancer cells	CombinationRibo	log(1 + Day)	0.411133	0.121927	3.37197	0.00709786	0.409946	two way anova	Non-response_slope	0.0324297	Increasing communication over time in resistant tumors
236	CDH1_EGFR	Normal epithelial cells	Cancer cells	CombinationRibo	log(1 + Day)	0.415297	0.147333	2.81876	0.0076972	0.176326	two way anova	Non-response_slope	0.0349247	Increasing communication over time in resistant tumors
237	ADAM12_ITGA9	Normal epithelial cells	Cancer cells	CombinationRibo	log(1 + Day)	0.322268	0.117332	2.74663	0.00915193	0.109061	two way anova	Non-response_slope	0.0410012	Increasing communication over time in resistant tumors
238	SORBS1_INSR	Normal epithelial cells	Cancer cells	CombinationRibo	log(1 + Day)	0.372514	0.137617	2.70689	0.00985582	0.161214	two way anova	Non-response_slope	0.0438998	Increasing communication over time in resistant tumors
239	NODAL_ACVR2A	Normal epithelial cells	Endothelial cells	CombinationRibo	log(1 + Day)	-0.39316	0.110436	-3.56006	0.00740009	0.501111	two way anova	Non-response_slope	0.0336848	Decreasing communication over time in resistant tumors
240	NODAL_ACVR2B	Normal epithelial cells	Endothelial cells	CombinationRibo	log(1 + Day)	-0.284464	0.0869523	-3.2715	0.0113308	0.486249	two way anova	Non-response_slope	0.0499204	Decreasing communication over time in resistant tumors
241	NODAL_ACVR1C	Normal epithelial cells	Fibroblasts	CombinationRibo	log(1 + Day)	-0.80212	0.105796	-7.58177	0.000273751	0.885397	two way anova	Non-response_slope	0.00156188	Decreasing communication over time in resistant tumors
242	NODAL_ACVR2B	Normal epithelial cells	Fibroblasts	CombinationRibo	log(1 + Day)	-0.572315	0.115178	-4.96897	0.00109452	0.72444	two way anova	Non-response_slope	0.00567784	Decreasing communication over time in resistant tumors
243	SERPINA1_LRP1	Normal epithelial cells	Fibroblasts	CombinationRibo	log(1 + Day)	-0.348027	0.113267	-3.07263	0.00448607	0.339956	two way anova	Non-response_slope	0.0211853	Decreasing communication over time in resistant tumors
244	PROC_PROCR	Normal epithelial cells	Fibroblasts	CombinationRibo	log(1 + Day)	-0.291864	0.0522431	-5.58666	0.00503544	0.934587	two way anova	Non-response_slope	0.023566	Decreasing communication over time in resistant tumors
245	GNAI2_CCR5	Normal epithelial cells	Macrophages	CombinationRibo	log(1 + Day)	-0.507305	0.107288	-4.72844	0.000394454	0.649162	two way anova	Non-response_slope	0.00219554	Decreasing communication over time in resistant tumors
246	NLGN1_NRXN1	Normal epithelial cells	Macrophages	CombinationRibo	log(1 + Day)	-0.572288	0.128054	-4.46913	0.00119904	0.569796	two way anova	Non-response_slope	0.00618212	Decreasing communication over time in resistant tumors
247	NODAL_ACVR1B	Normal epithelial cells	Macrophages	CombinationRibo	log(1 + Day)	-0.62469	0.132816	-4.70341	0.00153469	0.707767	two way anova	Non-response_slope	0.00776996	Decreasing communication over time in resistant tumors
248	NTN1_UNC5D	Normal epithelial cells	Macrophages	CombinationRibo	log(1 + Day)	-0.658836	0.20728	-3.17848	0.00670126	0.31293	two way anova	Non-response_slope	0.0307474	Decreasing communication over time in resistant tumors
249	PDAP1_PDGFRB	Normal epithelial cells	Macrophages	CombinationRibo	log(1 + Day)	-0.401649	0.12103	-3.31859	0.00684835	0.547081	two way anova	Non-response_slope	0.0313615	Decreasing communication over time in resistant tumors
250	GNAI2_TSHR	Normal epithelial cells	Macrophages	CombinationRibo	log(1 + Day)	-0.5949	0.195981	-3.0355	0.00746695	0.245345	two way anova	Non-response_slope	0.0339624	Decreasing communication over time in resistant tumors
251	WNT3_RYK	Normal epithelial cells	Macrophages	CombinationRibo	log(1 + Day)	-0.250382	0.0887566	-2.821	0.0105548	0.552418	two way anova	Non-response_slope	0.0467543	Decreasing communication over time in resistant tumors
252	ADM2_CALCR	Normal epithelial cells	Normal epithelial cells	CombinationRibo	log(1 + Day)	-0.460708	0.119698	-3.8489	0.00630139	0.583478	two way anova	Non-response_slope	0.02903	Decreasing communication over time in resistant tumors
253	PSPN_GFRA1	Normal epithelial cells	Normal epithelial cells	CombinationRibo	log(1 + Day)	-0.453713	0.143245	-3.16739	0.00810886	0.587792	two way anova	Non-response_slope	0.036646	Decreasing communication over time in resistant tumors
254	WNT3_FZD1	Normal epithelial cells	Normal epithelial cells	CombinationRibo	log(1 + Day)	-0.275029	0.0911323	-3.01791	0.00921827	0.293278	two way anova	Non-response_slope	0.0412844	Decreasing communication over time in resistant tumors
255	FGF18_FGFR3	Normal epithelial cells	Normal epithelial cells	CombinationRibo	log(1 + Day)	-0.305309	0.104936	-2.90949	0.0102374	0.384399	two way anova	Non-response_slope	0.0454544	Decreasing communication over time in resistant tumors
256	NODAL_ACVR1B	Normal epithelial cells	Normal epithelial cells	CombinationRibo	log(1 + Day)	-0.334419	0.101914	-3.28138	0.0111648	0.495831	two way anova	Non-response_slope	0.0492396	Decreasing communication over time in resistant tumors
257	CALCB_CALCRL	Normal epithelial cells	Pericytes	CombinationRibo	log(1 + Day)	-0.378157	0.0988019	-3.82743	0.00184802	0.425887	two way anova	Non-response_slope	0.00925128	Decreasing communication over time in resistant tumors
258	FGF2_SDC1	Normal epithelial cells	Pericytes	CombinationRibo	log(1 + Day)	0.345719	0.101001	3.42292	0.00651545	0.540961	two way anova	Non-response_slope	0.0299393	Increasing communication over time in resistant tumors
259	TGFB2_TGFBR3	Pericytes	CD8+ T cells	CombinationRibo	log(1 + Day)	-0.428251	0.118305	-3.6199	0.00211553	0.391365	two way anova	Non-response_slope	0.0105005	Decreasing communication over time in resistant tumors
260	TGFB2_TGFBR1	Pericytes	CD8+ T cells	CombinationRibo	log(1 + Day)	-0.393319	0.133081	-2.95548	0.00930371	0.239321	two way anova	Non-response_slope	0.0416376	Decreasing communication over time in resistant tumors
261	EFNB2_EPHA4	Pericytes	Cancer cells	CombinationRibo	log(1 + Day)	0.711154	0.131065	5.42595	0.000153506	0.679104	two way anova	Non-response_slope	0.000914422	Increasing communication over time in resistant tumors
262	TGFB1_ITGB6	Pericytes	Cancer cells	CombinationRibo	log(1 + Day)	0.470281	0.118635	3.96409	0.000358882	0.392757	two way anova	Non-response_slope	0.00201087	Increasing communication over time in resistant tumors
263	EFNB2_EPHB3	Pericytes	Cancer cells	CombinationRibo	log(1 + Day)	0.433706	0.109188	3.9721	0.00109439	0.466572	two way anova	Non-response_slope	0.00567743	Increasing communication over time in resistant tumors
264	EFNB2_EPHA3	Pericytes	Cancer cells	CombinationRibo	log(1 + Day)	0.467474	0.124262	3.76199	0.00237272	0.522015	two way anova	Non-response_slope	0.0116891	Increasing communication over time in resistant tumors
265	PTMA_VIPR1	Pericytes	Cancer cells	CombinationRibo	log(1 + Day)	0.31229	0.100068	3.12078	0.00366699	0.199784	two way anova	Non-response_slope	0.0175356	Increasing communication over time in resistant tumors
266	ANXA1_EGFR	Pericytes	Cancer cells	CombinationRibo	log(1 + Day)	0.530961	0.16262	3.26504	0.0036995	0.298583	two way anova	Non-response_slope	0.0176815	Increasing communication over time in resistant tumors
267	COL4A1_ITGA1	Pericytes	Cancer cells	CombinationRibo	log(1 + Day)	0.455589	0.151463	3.00792	0.00464789	0.183361	two way anova	Non-response_slope	0.0218966	Increasing communication over time in resistant tumors
268	PTN_ALK	Pericytes	Cancer cells	CombinationRibo	log(1 + Day)	0.296556	0.0866429	3.42274	0.00569558	0.542424	two way anova	Non-response_slope	0.0264253	Increasing communication over time in resistant tumors
269	JAG1_NOTCH3	Pericytes	Cancer cells	CombinationRibo	log(1 + Day)	0.397035	0.137405	2.88952	0.0063416	0.148169	two way anova	Non-response_slope	0.0292051	Increasing communication over time in resistant tumors
270	EFNA5_EPHB2	Pericytes	Cancer cells	CombinationRibo	log(1 + Day)	0.328952	0.110364	2.98062	0.00649786	0.277976	two way anova	Non-response_slope	0.0298688	Increasing communication over time in resistant tumors
271	EFNB2_EPHB2	Pericytes	Cancer cells	CombinationRibo	log(1 + Day)	0.599485	0.188767	3.17579	0.00729999	0.39988	two way anova	Non-response_slope	0.0332772	Increasing communication over time in resistant tumors
272	GNAI2_PTPRU	Pericytes	Cancer cells	CombinationRibo	log(1 + Day)	0.305121	0.106114	2.8754	0.00778027	0.149862	two way anova	Non-response_slope	0.0352679	Increasing communication over time in resistant tumors
273	EFNB2_EPHB6	Pericytes	Cancer cells	CombinationRibo	log(1 + Day)	0.593385	0.183745	3.22939	0.0103327	0.496966	two way anova	Non-response_slope	0.0458422	Increasing communication over time in resistant tumors
274	F8_LDLR	Pericytes	Endothelial cells	CombinationRibo	log(1 + Day)	0.332963	0.0855407	3.89245	0.0014433	0.452263	two way anova	Non-response_slope	0.00734199	Increasing communication over time in resistant tumors
275	NTF3_NTRK2	Pericytes	Endothelial cells	CombinationRibo	log(1 + Day)	0.358591	0.103668	3.45904	0.00280003	0.304971	two way anova	Non-response_slope	0.0136319	Increasing communication over time in resistant tumors
276	EFNA1_EPHA4	Pericytes	Endothelial cells	CombinationRibo	log(1 + Day)	0.201818	0.0587926	3.43272	0.00496073	0.530678	two way anova	Non-response_slope	0.0232466	Increasing communication over time in resistant tumors
277	ANXA1_EGFR	Pericytes	Endothelial cells	CombinationRibo	log(1 + Day)	0.283857	0.102409	2.77179	0.0111247	0.210241	two way anova	Non-response_slope	0.049079	Increasing communication over time in resistant tumors
278	SLIT2_ROBO2	Pericytes	Fibroblasts	CombinationRibo	log(1 + Day)	-0.382073	0.141934	-2.6919	0.0107117	0.103685	two way anova	Non-response_slope	0.0473909	Decreasing communication over time in resistant tumors
279	GNAI2_TSHR	Pericytes	Macrophages	CombinationRibo	log(1 + Day)	-0.501039	0.133868	-3.74279	0.00246102	0.515302	two way anova	Non-response_slope	0.0120932	Decreasing communication over time in resistant tumors
280	COL18A1_GPC1	Pericytes	Macrophages	CombinationRibo	log(1 + Day)	-0.60994	0.177349	-3.4392	0.00398942	0.382618	two way anova	Non-response_slope	0.0189806	Decreasing communication over time in resistant tumors
281	THBS1_SDC1	Pericytes	Macrophages	CombinationRibo	log(1 + Day)	-0.443977	0.14941	-2.97154	0.0101056	0.319688	two way anova	Non-response_slope	0.0449202	Decreasing communication over time in resistant tumors
282	LAMC2_ITGB1	Pericytes	Normal epithelial cells	CombinationRibo	log(1 + Day)	0.39381	0.103869	3.7914	0.00427347	0.735885	two way anova	Non-response_slope	0.0202469	Increasing communication over time in resistant tumors
283	LAMC2_ITGA3	Pericytes	Normal epithelial cells	CombinationRibo	log(1 + Day)	0.436901	0.120833	3.61574	0.00682465	0.762739	two way anova	Non-response_slope	0.0312659	Increasing communication over time in resistant tumors
284	TGFB1_TGFBR2	Pericytes	Normal epithelial cells	CombinationRibo	log(1 + Day)	0.275085	0.0949096	2.89839	0.00683008	0.248012	two way anova	Non-response_slope	0.0312876	Increasing communication over time in resistant tumors
285	CALR_TSHR	Pericytes	Normal epithelial cells	CombinationRibo	log(1 + Day)	-0.292343	0.102185	-2.86093	0.00935546	0.218094	two way anova	Non-response_slope	0.041848	Decreasing communication over time in resistant tumors
286	EFNB2_EPHA4	Pericytes	Pericytes	CombinationRibo	log(1 + Day)	0.430251	0.133171	3.23083	0.00491059	0.278886	two way anova	Non-response_slope	0.0230369	Increasing communication over time in resistant tumors
287	F13A1_ITGA9	Pericytes	Pericytes	CombinationRibo	log(1 + Day)	0.440003	0.128208	3.43195	0.00496778	0.488205	two way anova	Non-response_slope	0.0232747	Increasing communication over time in resistant tumors

## Sheet: Sheet4
Supplementary Data 4) Ribociclib treatment communication changes over time seen in sensitive tumors relative to resistant. Tumor-wide communication analysis was used to measure tumor wide communication sent by one cell type population and received by individual cells of each cell type, via a specific ligand receptor communication pathway (LR). Differences in the strength of communication between …
Row ID	LR pair name	Sender Cell Type	Receiver Cell Type	Treatment	Coefficient	Estimate	Std. Error	t value	p value	adjusted r squared	Model	Parameter Name	Adjust p value	Trend Relative To Resistant Tumors
1	TGFB1_ITGAV	Adipocytes	Adipocytes	CombinationRibo	log(1 + Day):dynamic_class3Response	0.296205	0.0861365	3.43879	0.00399266	0.625202	two way anova	NtoR_change_slope	0.0189951	Significantly more positive trend in communication over time in sensitive tumors (relative to resistant)
2	TGFB2_ENG	Adipocytes	Adipocytes	CombinationRibo	log(1 + Day):dynamic_class3Response	0.810894	0.205437	3.94717	0.00555206	0.588006	two way anova	NtoR_change_slope	0.0258036	Significantly more positive trend in communication over time in sensitive tumors (relative to resistant)
3	ADAM9_ITGA6	Adipocytes	B cells	CombinationRibo	log(1 + Day):dynamic_class3Response	-0.483557	0.124972	-3.86932	0.00261101	0.64308	two way anova	NtoR_change_slope	0.0127735	Significantly more negative trend in communication over time in sensitive tumors (relative to resistant)
4	ADAM15_ITGB1	Adipocytes	B cells	CombinationRibo	log(1 + Day):dynamic_class3Response	0.62581	0.197169	3.17398	0.00885567	0.401761	two way anova	NtoR_change_slope	0.0397611	Significantly more positive trend in communication over time in sensitive tumors (relative to resistant)
5	INHBB_ACVR2A	Adipocytes	B cells	CombinationRibo	log(1 + Day):dynamic_class3Response	-0.684905	0.21134	-3.24077	0.0101461	0.476296	two way anova	NtoR_change_slope	0.0450885	Significantly more negative trend in communication over time in sensitive tumors (relative to resistant)
6	APOE_LRP8	Adipocytes	CD4+ T cells	CombinationRibo	log(1 + Day):dynamic_class3Response	0.432029	0.136495	3.16517	0.00899569	0.341122	two way anova	NtoR_change_slope	0.0403516	Significantly more positive trend in communication over time in sensitive tumors (relative to resistant)
7	TGFB1_ITGAV	Adipocytes	Fibroblasts	CombinationRibo	log(1 + Day):dynamic_class3Response	0.285991	0.0927733	3.08269	0.00758055	0.277251	two way anova	NtoR_change_slope	0.0344402	Significantly more positive trend in communication over time in sensitive tumors (relative to resistant)
8	SEMA3A_PLXNA4	Adipocytes	Macrophages	CombinationRibo	log(1 + Day):dynamic_class3Response	0.884238	0.21062	4.19826	0.00104294	0.538436	two way anova	NtoR_change_slope	0.00542728	Significantly more positive trend in communication over time in sensitive tumors (relative to resistant)
9	NRG1_ERBB3	Adipocytes	Normal epithelial cells	CombinationRibo	log(1 + Day):dynamic_class3Response	-0.512555	0.160793	-3.18767	0.0110478	0.558336	two way anova	NtoR_change_slope	0.0487657	Significantly more negative trend in communication over time in sensitive tumors (relative to resistant)
10	TGFB1_SDC2	Adipocytes	Pericytes	CombinationRibo	log(1 + Day):dynamic_class3Response	0.376347	0.097816	3.8475	0.00158199	0.461659	two way anova	NtoR_change_slope	0.00799344	Significantly more positive trend in communication over time in sensitive tumors (relative to resistant)
11	TGFB1_TGFBR1	Adipocytes	Pericytes	CombinationRibo	log(1 + Day):dynamic_class3Response	0.369115	0.112871	3.27024	0.00670027	0.473877	two way anova	NtoR_change_slope	0.030745	Significantly more positive trend in communication over time in sensitive tumors (relative to resistant)
12	GNAI2_EGFR	B cells	Adipocytes	CombinationRibo	log(1 + Day):dynamic_class3Response	0.553457	0.141203	3.91958	0.00154121	0.466081	two way anova	NtoR_change_slope	0.00779943	Significantly more positive trend in communication over time in sensitive tumors (relative to resistant)
13	CALCB_CALCRL	B cells	Adipocytes	CombinationRibo	log(1 + Day):dynamic_class3Response	0.698956	0.162092	4.3121	0.00195566	0.603169	two way anova	NtoR_change_slope	0.00975556	Significantly more positive trend in communication over time in sensitive tumors (relative to resistant)
14	SORBS1_INSR	B cells	Adipocytes	CombinationRibo	log(1 + Day):dynamic_class3Response	0.425249	0.127511	3.335	0.00490832	0.452261	two way anova	NtoR_change_slope	0.023027	Significantly more positive trend in communication over time in sensitive tumors (relative to resistant)
15	TGFB1_TGFBR3	B cells	Adipocytes	CombinationRibo	log(1 + Day):dynamic_class3Response	0.676314	0.232079	2.91416	0.0101385	0.358733	two way anova	NtoR_change_slope	0.0450562	Significantly more positive trend in communication over time in sensitive tumors (relative to resistant)
16	SORBS1_INSR	B cells	B cells	CombinationRibo	log(1 + Day):dynamic_class3Response	0.435236	0.147074	2.95929	0.0097476	0.480234	two way anova	NtoR_change_slope	0.0434571	Significantly more positive trend in communication over time in sensitive tumors (relative to resistant)
17	CALR_ITGA2B	B cells	Cancer cells	CombinationRibo	log(1 + Day):dynamic_class3Response	1.00332	0.107886	9.29975	3.07928e-06	0.923116	two way anova	NtoR_change_slope	2.45735e-05	Significantly more positive trend in communication over time in sensitive tumors (relative to resistant)
18	CALR_ITGAV	B cells	Cancer cells	CombinationRibo	log(1 + Day):dynamic_class3Response	0.837187	0.163653	5.11562	0.000126685	0.615368	two way anova	NtoR_change_slope	0.000765159	Significantly more positive trend in communication over time in sensitive tumors (relative to resistant)
19	CALR_ITGA3	B cells	Cancer cells	CombinationRibo	log(1 + Day):dynamic_class3Response	0.860934	0.194655	4.42288	0.000493774	0.557311	two way anova	NtoR_change_slope	0.00270883	Significantly more positive trend in communication over time in sensitive tumors (relative to resistant)
20	APOE_LRP2	B cells	Cancer cells	CombinationRibo	log(1 + Day):dynamic_class3Response	1.36761	0.29401	4.65158	0.000703273	0.587339	two way anova	NtoR_change_slope	0.00376296	Significantly more positive trend in communication over time in sensitive tumors (relative to resistant)
21	PSEN1_NOTCH2	B cells	Cancer cells	CombinationRibo	log(1 + Day):dynamic_class3Response	0.718089	0.17123	4.19372	0.000782772	0.452487	two way anova	NtoR_change_slope	0.00415553	Significantly more positive trend in communication over time in sensitive tumors (relative to resistant)
22	LRPAP1_LRP2	B cells	Cancer cells	CombinationRibo	log(1 + Day):dynamic_class3Response	1.24808	0.313621	3.97959	0.00216034	0.485866	two way anova	NtoR_change_slope	0.0107108	Significantly more positive trend in communication over time in sensitive tumors (relative to resistant)
23	COL18A1_ITGA5	B cells	Cancer cells	CombinationRibo	log(1 + Day):dynamic_class3Response	0.335915	0.0845667	3.97219	0.00324387	0.772572	two way anova	NtoR_change_slope	0.0156549	Significantly more positive trend in communication over time in sensitive tumors (relative to resistant)
24	IGF1_IGF1R	B cells	Cancer cells	CombinationRibo	log(1 + Day):dynamic_class3Response	0.653544	0.195819	3.33749	0.00366491	0.297638	two way anova	NtoR_change_slope	0.0175273	Significantly more positive trend in communication over time in sensitive tumors (relative to resistant)
25	TGFB1_ITGAV	B cells	Cancer cells	CombinationRibo	log(1 + Day):dynamic_class3Response	0.798712	0.237624	3.36124	0.0042854	0.36783	two way anova	NtoR_change_slope	0.0202969	Significantly more positive trend in communication over time in sensitive tumors (relative to resistant)
26	TGFB1_ENG	B cells	Cancer cells	CombinationRibo	log(1 + Day):dynamic_class3Response	0.621655	0.188387	3.29988	0.00526352	0.363777	two way anova	NtoR_change_slope	0.0245528	Significantly more positive trend in communication over time in sensitive tumors (relative to resistant)
27	PSAP_CELSR1	B cells	Cancer cells	CombinationRibo	log(1 + Day):dynamic_class3Response	0.89825	0.297527	3.01905	0.00773392	0.26717	two way anova	NtoR_change_slope	0.0350771	Significantly more positive trend in communication over time in sensitive tumors (relative to resistant)
28	IGF1_IGF1R	B cells	Endothelial cells	CombinationRibo	log(1 + Day):dynamic_class3Response	0.601684	0.18498	3.2527	0.00398598	0.279136	two way anova	NtoR_change_slope	0.0189667	Significantly more positive trend in communication over time in sensitive tumors (relative to resistant)
29	CALR_ITGAV	B cells	Endothelial cells	CombinationRibo	log(1 + Day):dynamic_class3Response	0.61857	0.195528	3.16359	0.00537565	0.319369	two way anova	NtoR_change_slope	0.025046	Significantly more positive trend in communication over time in sensitive tumors (relative to resistant)
30	CALR_ITGAV	B cells	Fibroblasts	CombinationRibo	log(1 + Day):dynamic_class3Response	0.563044	0.170903	3.29453	0.00402967	0.358565	two way anova	NtoR_change_slope	0.019163	Significantly more positive trend in communication over time in sensitive tumors (relative to resistant)
31	FN1_SDC2	B cells	Fibroblasts	CombinationRibo	log(1 + Day):dynamic_class3Response	0.520152	0.147268	3.532	0.00413116	0.427252	two way anova	NtoR_change_slope	0.0196119	Significantly more positive trend in communication over time in sensitive tumors (relative to resistant)
32	COL18A1_ITGB1	B cells	Fibroblasts	CombinationRibo	log(1 + Day):dynamic_class3Response	0.689535	0.206978	3.33145	0.00598207	0.406452	two way anova	NtoR_change_slope	0.0276588	Significantly more positive trend in communication over time in sensitive tumors (relative to resistant)
33	COL18A1_ITGA5	B cells	Fibroblasts	CombinationRibo	log(1 + Day):dynamic_class3Response	0.654634	0.202604	3.2311	0.00720455	0.460943	two way anova	NtoR_change_slope	0.0328793	Significantly more positive trend in communication over time in sensitive tumors (relative to resistant)
34	TGFB1_TGFBR3	B cells	Fibroblasts	CombinationRibo	log(1 + Day):dynamic_class3Response	0.763412	0.255631	2.98638	0.00791631	0.335988	two way anova	NtoR_change_slope	0.0358429	Significantly more positive trend in communication over time in sensitive tumors (relative to resistant)
35	IGF1_IGF1R	B cells	Fibroblasts	CombinationRibo	log(1 + Day):dynamic_class3Response	0.474709	0.162007	2.93018	0.00827637	0.261757	two way anova	NtoR_change_slope	0.0373356	Significantly more positive trend in communication over time in sensitive tumors (relative to resistant)
36	PSEN1_NOTCH2	B cells	Macrophages	CombinationRibo	log(1 + Day):dynamic_class3Response	0.706455	0.204699	3.45119	0.00267569	0.33238	two way anova	NtoR_change_slope	0.0130673	Significantly more positive trend in communication over time in sensitive tumors (relative to resistant)
37	CALR_ITGAV	B cells	Macrophages	CombinationRibo	log(1 + Day):dynamic_class3Response	0.475574	0.146633	3.24328	0.00451168	0.39757	two way anova	NtoR_change_slope	0.0212987	Significantly more positive trend in communication over time in sensitive tumors (relative to resistant)
38	HLA-B_LILRB1	B cells	Macrophages	CombinationRibo	log(1 + Day):dynamic_class3Response	0.714698	0.22813	3.13286	0.00483828	0.249026	two way anova	NtoR_change_slope	0.022721	Significantly more positive trend in communication over time in sensitive tumors (relative to resistant)
39	FN1_SDC2	B cells	Macrophages	CombinationRibo	log(1 + Day):dynamic_class3Response	0.669882	0.209132	3.20315	0.00758802	0.601631	two way anova	NtoR_change_slope	0.0344694	Significantly more positive trend in communication over time in sensitive tumors (relative to resistant)
40	GAS6_AXL	B cells	Macrophages	CombinationRibo	log(1 + Day):dynamic_class3Response	0.431599	0.14803	2.91561	0.0077839	0.301502	two way anova	NtoR_change_slope	0.0352831	Significantly more positive trend in communication over time in sensitive tumors (relative to resistant)
41	ADAM10_AXL	B cells	Macrophages	CombinationRibo	log(1 + Day):dynamic_class3Response	0.516207	0.18622	2.77202	0.0105946	0.161554	two way anova	NtoR_change_slope	0.0469119	Significantly more positive trend in communication over time in sensitive tumors (relative to resistant)
42	COL18A1_ITGB1	B cells	Normal epithelial cells	CombinationRibo	log(1 + Day):dynamic_class3Response	0.853105	0.19849	4.29798	0.00199657	0.630493	two way anova	NtoR_change_slope	0.00994382	Significantly more positive trend in communication over time in sensitive tumors (relative to resistant)
43	SORBS1_INSR	B cells	Normal epithelial cells	CombinationRibo	log(1 + Day):dynamic_class3Response	0.443262	0.118854	3.72947	0.00224262	0.594569	two way anova	NtoR_change_slope	0.0110906	Significantly more positive trend in communication over time in sensitive tumors (relative to resistant)
44	GNAI2_ADORA1	B cells	Normal epithelial cells	CombinationRibo	log(1 + Day):dynamic_class3Response	0.607373	0.141736	4.28524	0.00266852	0.812977	two way anova	NtoR_change_slope	0.0130347	Significantly more positive trend in communication over time in sensitive tumors (relative to resistant)
45	GNAI2_PTPRU	B cells	Normal epithelial cells	CombinationRibo	log(1 + Day):dynamic_class3Response	0.598653	0.169352	3.53497	0.0054019	0.667429	two way anova	NtoR_change_slope	0.0251586	Significantly more positive trend in communication over time in sensitive tumors (relative to resistant)
46	HLA-B_KLRD1	B cells	Normal epithelial cells	CombinationRibo	log(1 + Day):dynamic_class3Response	1.20656	0.375014	3.21737	0.00673843	0.463483	two way anova	NtoR_change_slope	0.0309072	Significantly more positive trend in communication over time in sensitive tumors (relative to resistant)
47	HLA-E_KLRD1	B cells	Normal epithelial cells	CombinationRibo	log(1 + Day):dynamic_class3Response	1.09086	0.328572	3.32001	0.00683113	0.537853	two way anova	NtoR_change_slope	0.0312914	Significantly more positive trend in communication over time in sensitive tumors (relative to resistant)
48	GPI_AMFR	B cells	Normal epithelial cells	CombinationRibo	log(1 + Day):dynamic_class3Response	0.693324	0.214452	3.233	0.00717924	0.482838	two way anova	NtoR_change_slope	0.0327695	Significantly more positive trend in communication over time in sensitive tumors (relative to resistant)
49	CALR_ITGA3	B cells	Normal epithelial cells	CombinationRibo	log(1 + Day):dynamic_class3Response	0.505367	0.153809	3.28567	0.00726026	0.593412	two way anova	NtoR_change_slope	0.0331097	Significantly more positive trend in communication over time in sensitive tumors (relative to resistant)
50	TGFB1_ITGB8	B cells	Normal epithelial cells	CombinationRibo	log(1 + Day):dynamic_class3Response	0.778438	0.252233	3.08619	0.00752661	0.324581	two way anova	NtoR_change_slope	0.0342138	Significantly more positive trend in communication over time in sensitive tumors (relative to resistant)
51	CALR_ITGAV	B cells	Normal epithelial cells	CombinationRibo	log(1 + Day):dynamic_class3Response	0.459117	0.148114	3.09975	0.00783622	0.54786	two way anova	NtoR_change_slope	0.0355074	Significantly more positive trend in communication over time in sensitive tumors (relative to resistant)
52	PSAP_CELSR1	B cells	Normal epithelial cells	CombinationRibo	log(1 + Day):dynamic_class3Response	0.770937	0.262685	2.93483	0.0097122	0.352155	two way anova	NtoR_change_slope	0.0433153	Significantly more positive trend in communication over time in sensitive tumors (relative to resistant)
53	IGF1_IGF1R	B cells	Pericytes	CombinationRibo	log(1 + Day):dynamic_class3Response	0.482477	0.155772	3.09734	0.00621539	0.376806	two way anova	NtoR_change_slope	0.0286587	Significantly more positive trend in communication over time in sensitive tumors (relative to resistant)
54	LTB_TNFRSF1A	CD4+ T cells	Cancer cells	CombinationRibo	log(1 + Day):dynamic_class3Response	0.424675	0.133854	3.17268	0.00556505	0.419469	two way anova	NtoR_change_slope	0.0258576	Significantly more positive trend in communication over time in sensitive tumors (relative to resistant)
55	GNAI2_CCR5	CD4+ T cells	Macrophages	CombinationRibo	log(1 + Day):dynamic_class3Response	0.752213	0.194759	3.86228	0.00264288	0.508858	two way anova	NtoR_change_slope	0.0129175	Significantly more positive trend in communication over time in sensitive tumors (relative to resistant)
56	TNF_TNFRSF21	CD4+ T cells	Macrophages	CombinationRibo	log(1 + Day):dynamic_class3Response	0.953358	0.255902	3.72549	0.00393951	0.521645	two way anova	NtoR_change_slope	0.0187577	Significantly more positive trend in communication over time in sensitive tumors (relative to resistant)
57	LRPAP1_SORL1	CD4+ T cells	Macrophages	CombinationRibo	log(1 + Day):dynamic_class3Response	0.44349	0.127489	3.47865	0.00516073	0.424839	two way anova	NtoR_change_slope	0.0241106	Significantly more positive trend in communication over time in sensitive tumors (relative to resistant)
58	TNF_TRAF2	CD4+ T cells	Macrophages	CombinationRibo	log(1 + Day):dynamic_class3Response	0.713223	0.22467	3.17454	0.00991099	0.431316	two way anova	NtoR_change_slope	0.0441218	Significantly more positive trend in communication over time in sensitive tumors (relative to resistant)
59	LTB_TNFRSF1A	CD4+ T cells	Macrophages	CombinationRibo	log(1 + Day):dynamic_class3Response	0.515049	0.183024	2.8141	0.0110778	0.242792	two way anova	NtoR_change_slope	0.0488899	Significantly more positive trend in communication over time in sensitive tumors (relative to resistant)
60	LTB_TNFRSF1A	CD4+ T cells	Normal epithelial cells	CombinationRibo	log(1 + Day):dynamic_class3Response	0.864581	0.26594	3.25103	0.00694314	0.373353	two way anova	NtoR_change_slope	0.0317767	Significantly more positive trend in communication over time in sensitive tumors (relative to resistant)
61	PSEN1_NOTCH2	CD8+ T cells	CD8+ T cells	CombinationRibo	log(1 + Day):dynamic_class3Response	0.784982	0.220812	3.55498	0.00352264	0.440371	two way anova	NtoR_change_slope	0.0169001	Significantly more positive trend in communication over time in sensitive tumors (relative to resistant)
62	TG_LRP2	CD8+ T cells	Cancer cells	CombinationRibo	log(1 + Day):dynamic_class3Response	1.09174	0.359657	3.03551	0.00956287	0.35741	two way anova	NtoR_change_slope	0.0427009	Significantly more positive trend in communication over time in sensitive tumors (relative to resistant)
63	ICAM2_ITGAM	CD8+ T cells	Fibroblasts	CombinationRibo	log(1 + Day):dynamic_class3Response	1.08649	0.261774	4.1505	0.0016151	0.579767	two way anova	NtoR_change_slope	0.00815096	Significantly more positive trend in communication over time in sensitive tumors (relative to resistant)
64	GNAI2_CCR5	CD8+ T cells	Macrophages	CombinationRibo	log(1 + Day):dynamic_class3Response	0.868835	0.247422	3.51155	0.00794353	0.481585	two way anova	NtoR_change_slope	0.0359539	Significantly more positive trend in communication over time in sensitive tumors (relative to resistant)
65	TGFB1_ACVRL1	CD8+ T cells	Macrophages	CombinationRibo	log(1 + Day):dynamic_class3Response	0.79295	0.249242	3.18144	0.0087387	0.447968	two way anova	NtoR_change_slope	0.0392664	Significantly more positive trend in communication over time in sensitive tumors (relative to resistant)
66	NCAM1_ROBO3	CD8+ T cells	Normal epithelial cells	CombinationRibo	log(1 + Day):dynamic_class3Response	-0.634149	0.196531	-3.22671	0.00806229	0.661355	two way anova	NtoR_change_slope	0.0364604	Significantly more negative trend in communication over time in sensitive tumors (relative to resistant)
67	GDF5_ROR2	Cancer cells	B cells	CombinationRibo	log(1 + Day):dynamic_class3Response	-1.25126	0.345504	-3.62155	0.00676734	0.481103	two way anova	NtoR_change_slope	0.0310302	Significantly more negative trend in communication over time in sensitive tumors (relative to resistant)
68	GDF5_ACVR1	Cancer cells	CD4+ T cells	CombinationRibo	log(1 + Day):dynamic_class3Response	-0.504575	0.160834	-3.13724	0.00857581	0.541099	two way anova	NtoR_change_slope	0.0385789	Significantly more negative trend in communication over time in sensitive tumors (relative to resistant)
69	EFNB2_EPHA4	Cancer cells	Cancer cells	CombinationRibo	log(1 + Day):dynamic_class3Response	-0.661624	0.229144	-2.88737	0.0063772	0.132578	two way anova	NtoR_change_slope	0.0293569	Significantly more negative trend in communication over time in sensitive tumors (relative to resistant)
70	EFNB2_EPHB6	Cancer cells	Cancer cells	CombinationRibo	log(1 + Day):dynamic_class3Response	-0.745495	0.264927	-2.81396	0.00885202	0.212481	two way anova	NtoR_change_slope	0.0397461	Significantly more negative trend in communication over time in sensitive tumors (relative to resistant)
71	HBEGF_EGFR	Cancer cells	Fibroblasts	CombinationRibo	log(1 + Day):dynamic_class3Response	0.465859	0.155948	2.98727	0.00546199	0.407906	two way anova	NtoR_change_slope	0.0254188	Significantly more positive trend in communication over time in sensitive tumors (relative to resistant)
72	DLL4_NOTCH2	Cancer cells	Fibroblasts	CombinationRibo	log(1 + Day):dynamic_class3Response	0.454053	0.150254	3.02191	0.00589057	0.19417	two way anova	NtoR_change_slope	0.0272709	Significantly more positive trend in communication over time in sensitive tumors (relative to resistant)
73	EDN1_EDNRB	Cancer cells	Macrophages	CombinationRibo	log(1 + Day):dynamic_class3Response	1.217	0.273685	4.44672	0.000797434	0.545748	two way anova	NtoR_change_slope	0.00422725	Significantly more positive trend in communication over time in sensitive tumors (relative to resistant)
74	DLL4_NOTCH2	Cancer cells	Macrophages	CombinationRibo	log(1 + Day):dynamic_class3Response	0.66834	0.164622	4.05983	0.000910118	0.451419	two way anova	NtoR_change_slope	0.00478201	Significantly more positive trend in communication over time in sensitive tumors (relative to resistant)
75	HBEGF_CD44	Cancer cells	Macrophages	CombinationRibo	log(1 + Day):dynamic_class3Response	0.558121	0.176911	3.15482	0.00372334	0.324872	two way anova	NtoR_change_slope	0.0177872	Significantly more positive trend in communication over time in sensitive tumors (relative to resistant)
76	EFNA1_EPHA2	Cancer cells	Macrophages	CombinationRibo	log(1 + Day):dynamic_class3Response	1.00811	0.27236	3.70138	0.00409915	0.489297	two way anova	NtoR_change_slope	0.0194701	Significantly more positive trend in communication over time in sensitive tumors (relative to resistant)
77	HBEGF_CD9	Cancer cells	Macrophages	CombinationRibo	log(1 + Day):dynamic_class3Response	0.632703	0.204684	3.09112	0.00484582	0.318544	two way anova	NtoR_change_slope	0.0227531	Significantly more positive trend in communication over time in sensitive tumors (relative to resistant)
78	GNAI2_CCR5	Cancer cells	Macrophages	CombinationRibo	log(1 + Day):dynamic_class3Response	0.609989	0.182814	3.33667	0.00489201	0.42501	two way anova	NtoR_change_slope	0.0229538	Significantly more positive trend in communication over time in sensitive tumors (relative to resistant)
79	MADCAM1_CD44	Cancer cells	Macrophages	CombinationRibo	log(1 + Day):dynamic_class3Response	0.420615	0.144151	2.91788	0.00596203	0.200968	two way anova	NtoR_change_slope	0.0275748	Significantly more positive trend in communication over time in sensitive tumors (relative to resistant)
80	NTNG1_LRRC4C	Cancer cells	Macrophages	CombinationRibo	log(1 + Day):dynamic_class3Response	2.00642	0.657661	3.05084	0.00762528	0.261844	two way anova	NtoR_change_slope	0.0346256	Significantly more positive trend in communication over time in sensitive tumors (relative to resistant)
81	EDN2_EDNRB	Cancer cells	Macrophages	CombinationRibo	log(1 + Day):dynamic_class3Response	1.09043	0.319641	3.41144	0.007732	0.472965	two way anova	NtoR_change_slope	0.0350706	Significantly more positive trend in communication over time in sensitive tumors (relative to resistant)
82	ANXA1_FPR1	Cancer cells	Macrophages	CombinationRibo	log(1 + Day):dynamic_class3Response	0.494245	0.180951	2.73138	0.0101757	0.11921	two way anova	NtoR_change_slope	0.0452034	Significantly more positive trend in communication over time in sensitive tumors (relative to resistant)
83	TGFB1_TGFBR3	Cancer cells	Normal epithelial cells	CombinationRibo	log(1 + Day):dynamic_class3Response	0.77471	0.206191	3.75724	0.000626195	0.313124	two way anova	NtoR_change_slope	0.00337983	Significantly more positive trend in communication over time in sensitive tumors (relative to resistant)
84	LAMA2_ITGB1	Cancer cells	Normal epithelial cells	CombinationRibo	log(1 + Day):dynamic_class3Response	0.427155	0.138115	3.09275	0.00370692	0.207876	two way anova	NtoR_change_slope	0.0177138	Significantly more positive trend in communication over time in sensitive tumors (relative to resistant)
85	TGFB3_TGFBR3	Cancer cells	Normal epithelial cells	CombinationRibo	log(1 + Day):dynamic_class3Response	0.544977	0.176737	3.08355	0.00397643	0.151163	two way anova	NtoR_change_slope	0.018924	Significantly more positive trend in communication over time in sensitive tumors (relative to resistant)
86	HBEGF_EGFR	Cancer cells	Normal epithelial cells	CombinationRibo	log(1 + Day):dynamic_class3Response	0.500409	0.162508	3.0793	0.00472641	0.332499	two way anova	NtoR_change_slope	0.0222341	Significantly more positive trend in communication over time in sensitive tumors (relative to resistant)
87	F13A1_ITGB1	Cancer cells	Normal epithelial cells	CombinationRibo	log(1 + Day):dynamic_class3Response	0.566258	0.201393	2.81171	0.00802166	0.115588	two way anova	NtoR_change_slope	0.0362865	Significantly more positive trend in communication over time in sensitive tumors (relative to resistant)
88	LAMB1_ITGB1	Cancer cells	Normal epithelial cells	CombinationRibo	log(1 + Day):dynamic_class3Response	0.474811	0.174343	2.72343	0.00970498	0.10674	two way anova	NtoR_change_slope	0.043286	Significantly more positive trend in communication over time in sensitive tumors (relative to resistant)
89	TNFSF4_TRAF2	Cancer cells	Normal epithelial cells	CombinationRibo	log(1 + Day):dynamic_class3Response	0.732168	0.257515	2.8432	0.0112344	0.23269	two way anova	NtoR_change_slope	0.0495251	Significantly more positive trend in communication over time in sensitive tumors (relative to resistant)
90	HBEGF_EGFR	Cancer cells	Pericytes	CombinationRibo	log(1 + Day):dynamic_class3Response	0.650693	0.159826	4.07125	0.000506935	0.538497	two way anova	NtoR_change_slope	0.00277633	Significantly more positive trend in communication over time in sensitive tumors (relative to resistant)
91	GNAI2_TSHR	Endothelial cells	Adipocytes	CombinationRibo	log(1 + Day):dynamic_class3Response	0.67839	0.227651	2.97996	0.0106412	0.270218	two way anova	NtoR_change_slope	0.0470992	Significantly more positive trend in communication over time in sensitive tumors (relative to resistant)
92	CDH1_PTPRM	Endothelial cells	CD8+ T cells	CombinationRibo	log(1 + Day):dynamic_class3Response	0.527809	0.1369	3.85544	0.00139917	0.424485	two way anova	NtoR_change_slope	0.00713337	Significantly more positive trend in communication over time in sensitive tumors (relative to resistant)
93	DKK2_LRP6	Endothelial cells	Cancer cells	CombinationRibo	log(1 + Day):dynamic_class3Response	-0.44654	0.152664	-2.92499	0.00600918	0.156092	two way anova	NtoR_change_slope	0.0277764	Significantly more negative trend in communication over time in sensitive tumors (relative to resistant)
94	RSPO4_LGR4	Endothelial cells	Cancer cells	CombinationRibo	log(1 + Day):dynamic_class3Response	-1.02123	0.335267	-3.04601	0.00730123	0.293283	two way anova	NtoR_change_slope	0.0332816	Significantly more negative trend in communication over time in sensitive tumors (relative to resistant)
95	EFNA1_EPHA4	Endothelial cells	Cancer cells	CombinationRibo	log(1 + Day):dynamic_class3Response	-0.479054	0.171342	-2.7959	0.00845177	0.198358	two way anova	NtoR_change_slope	0.0380635	Significantly more negative trend in communication over time in sensitive tumors (relative to resistant)
96	RSPO4_LGR4	Endothelial cells	Fibroblasts	CombinationRibo	log(1 + Day):dynamic_class3Response	-0.587045	0.201144	-2.91853	0.00957876	0.547542	two way anova	NtoR_change_slope	0.042769	Significantly more negative trend in communication over time in sensitive tumors (relative to resistant)
97	SEMA6A_PLXNA4	Endothelial cells	Macrophages	CombinationRibo	log(1 + Day):dynamic_class3Response	0.637624	0.135616	4.70168	0.000340107	0.693242	two way anova	NtoR_change_slope	0.00191342	Significantly more positive trend in communication over time in sensitive tumors (relative to resistant)
98	GNAI2_CCR5	Endothelial cells	Macrophages	CombinationRibo	log(1 + Day):dynamic_class3Response	0.727342	0.180403	4.03177	0.00086554	0.486166	two way anova	NtoR_change_slope	0.00456278	Significantly more positive trend in communication over time in sensitive tumors (relative to resistant)
99	NTN1_UNC5D	Endothelial cells	Macrophages	CombinationRibo	log(1 + Day):dynamic_class3Response	0.909521	0.222529	4.0872	0.00110952	0.518488	two way anova	NtoR_change_slope	0.00574851	Significantly more positive trend in communication over time in sensitive tumors (relative to resistant)
100	EFNA1_EPHA2	Endothelial cells	Macrophages	CombinationRibo	log(1 + Day):dynamic_class3Response	0.874607	0.201536	4.33971	0.00146705	0.627325	two way anova	NtoR_change_slope	0.00745508	Significantly more positive trend in communication over time in sensitive tumors (relative to resistant)
101	CLCF1_LIFR	Endothelial cells	Macrophages	CombinationRibo	log(1 + Day):dynamic_class3Response	1.18305	0.340878	3.47061	0.00462575	0.37986	two way anova	NtoR_change_slope	0.0218015	Significantly more positive trend in communication over time in sensitive tumors (relative to resistant)
102	SEMA3A_PLXNA4	Endothelial cells	Macrophages	CombinationRibo	log(1 + Day):dynamic_class3Response	0.742549	0.222247	3.3411	0.00531086	0.389577	two way anova	NtoR_change_slope	0.024765	Significantly more positive trend in communication over time in sensitive tumors (relative to resistant)
103	CCL16_CCR5	Endothelial cells	Macrophages	CombinationRibo	log(1 + Day):dynamic_class3Response	0.667606	0.217643	3.06744	0.0107088	0.365536	two way anova	NtoR_change_slope	0.047381	Significantly more positive trend in communication over time in sensitive tumors (relative to resistant)
104	EFNB1_ERBB2	Endothelial cells	Pericytes	CombinationRibo	log(1 + Day):dynamic_class3Response	-0.50231	0.160582	-3.12805	0.00472257	0.304771	two way anova	NtoR_change_slope	0.0222168	Significantly more negative trend in communication over time in sensitive tumors (relative to resistant)
105	PSEN1_NOTCH2	Fibroblasts	B cells	CombinationRibo	log(1 + Day):dynamic_class3Response	0.487447	0.1339	3.64039	0.00152992	0.42125	two way anova	NtoR_change_slope	0.00774884	Significantly more positive trend in communication over time in sensitive tumors (relative to resistant)
106	JAG1_NOTCH2	Fibroblasts	B cells	CombinationRibo	log(1 + Day):dynamic_class3Response	0.398605	0.139517	2.85703	0.00943814	0.279059	two way anova	NtoR_change_slope	0.0421965	Significantly more positive trend in communication over time in sensitive tumors (relative to resistant)
107	CD34_SELL	Fibroblasts	CD4+ T cells	CombinationRibo	log(1 + Day):dynamic_class3Response	0.69386	0.235723	2.94354	0.00833983	0.223189	two way anova	NtoR_change_slope	0.0375963	Significantly more positive trend in communication over time in sensitive tumors (relative to resistant)
108	CFH_SELL	Fibroblasts	CD4+ T cells	CombinationRibo	log(1 + Day):dynamic_class3Response	0.595382	0.203502	2.92568	0.00836013	0.346395	two way anova	NtoR_change_slope	0.0376763	Significantly more positive trend in communication over time in sensitive tumors (relative to resistant)
109	APOE_SORL1	Fibroblasts	CD4+ T cells	CombinationRibo	log(1 + Day):dynamic_class3Response	0.38776	0.141506	2.74023	0.0109488	0.153338	two way anova	NtoR_change_slope	0.0483737	Significantly more positive trend in communication over time in sensitive tumors (relative to resistant)
110	THBS2_CD47	Fibroblasts	CD8+ T cells	CombinationRibo	log(1 + Day):dynamic_class3Response	0.355881	0.110421	3.22296	0.0031292	0.229261	two way anova	NtoR_change_slope	0.0151285	Significantly more positive trend in communication over time in sensitive tumors (relative to resistant)
111	APOE_SORL1	Fibroblasts	CD8+ T cells	CombinationRibo	log(1 + Day):dynamic_class3Response	0.371628	0.127925	2.90506	0.00776731	0.238396	two way anova	NtoR_change_slope	0.0352139	Significantly more positive trend in communication over time in sensitive tumors (relative to resistant)
112	PTN_ALK	Fibroblasts	Cancer cells	CombinationRibo	log(1 + Day):dynamic_class3Response	-0.39758	0.11492	-3.45963	0.00151289	0.390757	two way anova	NtoR_change_slope	0.00766839	Significantly more negative trend in communication over time in sensitive tumors (relative to resistant)
113	HBEGF_CD82	Fibroblasts	Cancer cells	CombinationRibo	log(1 + Day):dynamic_class3Response	-0.404378	0.139803	-2.89248	0.00821401	0.491262	two way anova	NtoR_change_slope	0.0370694	Significantly more negative trend in communication over time in sensitive tumors (relative to resistant)
114	EFNA5_EPHA3	Fibroblasts	Cancer cells	CombinationRibo	log(1 + Day):dynamic_class3Response	-0.54809	0.200363	-2.73548	0.00950792	0.109092	two way anova	NtoR_change_slope	0.0424813	Significantly more negative trend in communication over time in sensitive tumors (relative to resistant)
115	INHBA_TGFBR3	Fibroblasts	Fibroblasts	CombinationRibo	log(1 + Day):dynamic_class3Response	0.4162	0.129591	3.21165	0.00233283	0.141965	two way anova	NtoR_change_slope	0.0115059	Significantly more positive trend in communication over time in sensitive tumors (relative to resistant)
116	JAG1_NOTCH2	Fibroblasts	Fibroblasts	CombinationRibo	log(1 + Day):dynamic_class3Response	0.269619	0.0878287	3.06982	0.00342824	0.127333	two way anova	NtoR_change_slope	0.0164782	Significantly more positive trend in communication over time in sensitive tumors (relative to resistant)
117	IL12A_IL12RB2	Fibroblasts	Fibroblasts	CombinationRibo	log(1 + Day):dynamic_class3Response	0.529133	0.152367	3.47276	0.00701819	0.46224	two way anova	NtoR_change_slope	0.0320928	Significantly more positive trend in communication over time in sensitive tumors (relative to resistant)
118	TGFB2_TGFBR2	Fibroblasts	Fibroblasts	CombinationRibo	log(1 + Day):dynamic_class3Response	0.297971	0.109233	2.72786	0.00893602	0.163884	two way anova	NtoR_change_slope	0.0401029	Significantly more positive trend in communication over time in sensitive tumors (relative to resistant)
119	GNAI2_CCR5	Fibroblasts	Macrophages	CombinationRibo	log(1 + Day):dynamic_class3Response	0.776629	0.182361	4.25875	0.000600125	0.530873	two way anova	NtoR_change_slope	0.00324929	Significantly more positive trend in communication over time in sensitive tumors (relative to resistant)
120	SEMA6A_PLXNA4	Fibroblasts	Macrophages	CombinationRibo	log(1 + Day):dynamic_class3Response	0.870376	0.236646	3.67797	0.00248333	0.533579	two way anova	NtoR_change_slope	0.012197	Significantly more positive trend in communication over time in sensitive tumors (relative to resistant)
121	EFNA1_EPHA2	Fibroblasts	Macrophages	CombinationRibo	log(1 + Day):dynamic_class3Response	0.911336	0.217077	4.19823	0.00300379	0.623496	two way anova	NtoR_change_slope	0.0145598	Significantly more positive trend in communication over time in sensitive tumors (relative to resistant)
122	TGFB2_TGFBR1	Fibroblasts	Macrophages	CombinationRibo	log(1 + Day):dynamic_class3Response	0.309243	0.100033	3.0914	0.00353117	0.151441	two way anova	NtoR_change_slope	0.0169368	Significantly more positive trend in communication over time in sensitive tumors (relative to resistant)
123	SLIT2_SDC1	Fibroblasts	Macrophages	CombinationRibo	log(1 + Day):dynamic_class3Response	0.617584	0.192665	3.20548	0.00424914	0.284917	two way anova	NtoR_change_slope	0.0201424	Significantly more positive trend in communication over time in sensitive tumors (relative to resistant)
124	CCL2_CCR5	Fibroblasts	Macrophages	CombinationRibo	log(1 + Day):dynamic_class3Response	0.707029	0.214944	3.28936	0.00432836	0.418058	two way anova	NtoR_change_slope	0.0204843	Significantly more positive trend in communication over time in sensitive tumors (relative to resistant)
125	CCL5_CCR5	Fibroblasts	Macrophages	CombinationRibo	log(1 + Day):dynamic_class3Response	0.775125	0.227482	3.40741	0.00519801	0.470094	two way anova	NtoR_change_slope	0.0242686	Significantly more positive trend in communication over time in sensitive tumors (relative to resistant)
126	EFNA5_EPHA2	Fibroblasts	Macrophages	CombinationRibo	log(1 + Day):dynamic_class3Response	0.844592	0.250911	3.36611	0.00629545	0.402297	two way anova	NtoR_change_slope	0.0290047	Significantly more positive trend in communication over time in sensitive tumors (relative to resistant)
127	HAS2_HMMR	Fibroblasts	Macrophages	CombinationRibo	log(1 + Day):dynamic_class3Response	0.681351	0.231749	2.94003	0.00840456	0.215935	two way anova	NtoR_change_slope	0.0378586	Significantly more positive trend in communication over time in sensitive tumors (relative to resistant)
128	APOE_SORL1	Fibroblasts	Macrophages	CombinationRibo	log(1 + Day):dynamic_class3Response	0.25795	0.0966807	2.66806	0.0107933	0.116133	two way anova	NtoR_change_slope	0.0477312	Significantly more positive trend in communication over time in sensitive tumors (relative to resistant)
129	NODAL_ACVR2A	Fibroblasts	Pericytes	CombinationRibo	log(1 + Day):dynamic_class3Response	-0.365575	0.0871378	-4.19536	0.00149725	0.589591	two way anova	NtoR_change_slope	0.00759604	Significantly more negative trend in communication over time in sensitive tumors (relative to resistant)
130	NRG1_ERBB2	Fibroblasts	Pericytes	CombinationRibo	log(1 + Day):dynamic_class3Response	-0.556783	0.199415	-2.79209	0.00968884	0.386491	two way anova	NtoR_change_slope	0.0432227	Significantly more negative trend in communication over time in sensitive tumors (relative to resistant)
131	EFNA1_EPHA3	Fibroblasts	Pericytes	CombinationRibo	log(1 + Day):dynamic_class3Response	0.245944	0.0908992	2.70568	0.0111313	0.215185	two way anova	NtoR_change_slope	0.0491046	Significantly more positive trend in communication over time in sensitive tumors (relative to resistant)
132	FN1_ITGB7	Macrophages	B cells	CombinationRibo	log(1 + Day):dynamic_class3Response	-0.840745	0.245346	-3.42678	0.0050154	0.395773	two way anova	NtoR_change_slope	0.0234854	Significantly more negative trend in communication over time in sensitive tumors (relative to resistant)
133	ADAM10_EPHA3	Macrophages	Cancer cells	CombinationRibo	log(1 + Day):dynamic_class3Response	-0.522907	0.194628	-2.6867	0.010964	0.109291	two way anova	NtoR_change_slope	0.0484374	Significantly more negative trend in communication over time in sensitive tumors (relative to resistant)
134	FGF2_NRP1	Macrophages	Endothelial cells	CombinationRibo	log(1 + Day):dynamic_class3Response	0.744551	0.248817	2.99236	0.0112249	0.352273	two way anova	NtoR_change_slope	0.0494916	Significantly more positive trend in communication over time in sensitive tumors (relative to resistant)
135	HBEGF_EGFR	Macrophages	Fibroblasts	CombinationRibo	log(1 + Day):dynamic_class3Response	0.443351	0.151643	2.92366	0.00724814	0.286503	two way anova	NtoR_change_slope	0.0330657	Significantly more positive trend in communication over time in sensitive tumors (relative to resistant)
136	GNAI2_CCR5	Macrophages	Macrophages	CombinationRibo	log(1 + Day):dynamic_class3Response	0.661826	0.171737	3.85372	0.00127337	0.420706	two way anova	NtoR_change_slope	0.00653869	Significantly more positive trend in communication over time in sensitive tumors (relative to resistant)
137	JAG2_NOTCH2	Macrophages	Macrophages	CombinationRibo	log(1 + Day):dynamic_class3Response	0.57501	0.161663	3.55685	0.00225336	0.317668	two way anova	NtoR_change_slope	0.0111408	Significantly more positive trend in communication over time in sensitive tumors (relative to resistant)
138	TNF_TNFRSF1A	Macrophages	Macrophages	CombinationRibo	log(1 + Day):dynamic_class3Response	0.390626	0.114957	3.39801	0.00258357	0.281247	two way anova	NtoR_change_slope	0.0126523	Significantly more positive trend in communication over time in sensitive tumors (relative to resistant)
139	CCL3_CCR5	Macrophages	Macrophages	CombinationRibo	log(1 + Day):dynamic_class3Response	0.708119	0.203637	3.47736	0.0033768	0.444218	two way anova	NtoR_change_slope	0.0162527	Significantly more positive trend in communication over time in sensitive tumors (relative to resistant)
140	TNF_TNFRSF21	Macrophages	Macrophages	CombinationRibo	log(1 + Day):dynamic_class3Response	0.517214	0.157938	3.27479	0.00346289	0.305532	two way anova	NtoR_change_slope	0.0166351	Significantly more positive trend in communication over time in sensitive tumors (relative to resistant)
141	TGFA_ERBB2	Macrophages	Macrophages	CombinationRibo	log(1 + Day):dynamic_class3Response	0.539814	0.170215	3.17136	0.00366064	0.212189	two way anova	NtoR_change_slope	0.017509	Significantly more positive trend in communication over time in sensitive tumors (relative to resistant)
142	EFNB1_ERBB2	Macrophages	Macrophages	CombinationRibo	log(1 + Day):dynamic_class3Response	0.640551	0.196131	3.26594	0.00429196	0.30188	two way anova	NtoR_change_slope	0.0203243	Significantly more positive trend in communication over time in sensitive tumors (relative to resistant)
143	TNF_TNFRSF1B	Macrophages	Macrophages	CombinationRibo	log(1 + Day):dynamic_class3Response	0.407426	0.131221	3.10488	0.00516589	0.224703	two way anova	NtoR_change_slope	0.0241314	Significantly more positive trend in communication over time in sensitive tumors (relative to resistant)
144	IL18_IL18R1	Macrophages	Macrophages	CombinationRibo	log(1 + Day):dynamic_class3Response	0.613306	0.203177	3.01858	0.00593742	0.216507	two way anova	NtoR_change_slope	0.0274715	Significantly more positive trend in communication over time in sensitive tumors (relative to resistant)
145	TGFB2_TGFBR1	Macrophages	Macrophages	CombinationRibo	log(1 + Day):dynamic_class3Response	0.252396	0.0874304	2.88682	0.00662726	0.149911	two way anova	NtoR_change_slope	0.0304236	Significantly more positive trend in communication over time in sensitive tumors (relative to resistant)
146	CCL2_CCR5	Macrophages	Macrophages	CombinationRibo	log(1 + Day):dynamic_class3Response	0.701574	0.215365	3.25761	0.00763136	0.491926	two way anova	NtoR_change_slope	0.0346496	Significantly more positive trend in communication over time in sensitive tumors (relative to resistant)
147	TNF_TRAF2	Macrophages	Macrophages	CombinationRibo	log(1 + Day):dynamic_class3Response	0.505892	0.172664	2.92992	0.00859396	0.213154	two way anova	NtoR_change_slope	0.0386558	Significantly more positive trend in communication over time in sensitive tumors (relative to resistant)
148	FGF2_SDC2	Macrophages	Macrophages	CombinationRibo	log(1 + Day):dynamic_class3Response	0.920604	0.294912	3.12162	0.00882817	0.368329	two way anova	NtoR_change_slope	0.039647	Significantly more positive trend in communication over time in sensitive tumors (relative to resistant)
149	CCL5_CCR5	Macrophages	Macrophages	CombinationRibo	log(1 + Day):dynamic_class3Response	0.57346	0.181785	3.1546	0.0102524	0.522626	two way anova	NtoR_change_slope	0.0455167	Significantly more positive trend in communication over time in sensitive tumors (relative to resistant)
150	VCAM1_ITGB1	Macrophages	Normal epithelial cells	CombinationRibo	log(1 + Day):dynamic_class3Response	0.493316	0.160601	3.07168	0.00578821	0.211969	two way anova	NtoR_change_slope	0.026826	Significantly more positive trend in communication over time in sensitive tumors (relative to resistant)
151	IL18_IL18R1	Normal epithelial cells	CD8+ T cells	CombinationRibo	log(1 + Day):dynamic_class3Response	0.593643	0.194641	3.04993	0.0110489	0.347874	two way anova	NtoR_change_slope	0.0487687	Significantly more positive trend in communication over time in sensitive tumors (relative to resistant)
152	LTB_TNFRSF1A	Normal epithelial cells	Cancer cells	CombinationRibo	log(1 + Day):dynamic_class3Response	-0.562679	0.16687	-3.37196	0.00709797	0.409494	two way anova	NtoR_change_slope	0.0324297	Significantly more negative trend in communication over time in sensitive tumors (relative to resistant)
153	EDN3_EDNRA	Normal epithelial cells	Cancer cells	CombinationRibo	log(1 + Day):dynamic_class3Response	-0.379362	0.130847	-2.89929	0.0104565	0.286915	two way anova	NtoR_change_slope	0.0463544	Significantly more negative trend in communication over time in sensitive tumors (relative to resistant)
154	LTB_TNFRSF1A	Normal epithelial cells	Endothelial cells	CombinationRibo	log(1 + Day):dynamic_class3Response	-0.655083	0.175394	-3.73493	0.0024981	0.433081	two way anova	NtoR_change_slope	0.0122663	Significantly more negative trend in communication over time in sensitive tumors (relative to resistant)
155	LTB_LTBR	Normal epithelial cells	Endothelial cells	CombinationRibo	log(1 + Day):dynamic_class3Response	-0.73319	0.214726	-3.41454	0.00461169	0.434257	two way anova	NtoR_change_slope	0.0217399	Significantly more negative trend in communication over time in sensitive tumors (relative to resistant)
156	LTB_LTBR	Normal epithelial cells	Fibroblasts	CombinationRibo	log(1 + Day):dynamic_class3Response	-0.712952	0.198166	-3.59776	0.00324577	0.469281	two way anova	NtoR_change_slope	0.0156629	Significantly more negative trend in communication over time in sensitive tumors (relative to resistant)
157	NODAL_ACVR1C	Normal epithelial cells	Fibroblasts	CombinationRibo	log(1 + Day):dynamic_class3Response	0.817594	0.181813	4.4969	0.00411751	0.885397	two way anova	NtoR_change_slope	0.0195498	Significantly more positive trend in communication over time in sensitive tumors (relative to resistant)
158	LTB_TNFRSF1A	Normal epithelial cells	Fibroblasts	CombinationRibo	log(1 + Day):dynamic_class3Response	-0.509643	0.164016	-3.10727	0.00832938	0.342992	two way anova	NtoR_change_slope	0.0375582	Significantly more negative trend in communication over time in sensitive tumors (relative to resistant)
159	NODAL_ACVR2B	Normal epithelial cells	Fibroblasts	CombinationRibo	log(1 + Day):dynamic_class3Response	0.564678	0.166906	3.38321	0.00959596	0.72444	two way anova	NtoR_change_slope	0.0428429	Significantly more positive trend in communication over time in sensitive tumors (relative to resistant)
160	GNAI2_CCR5	Normal epithelial cells	Macrophages	CombinationRibo	log(1 + Day):dynamic_class3Response	0.72971	0.157359	4.63722	0.000465169	0.649162	two way anova	NtoR_change_slope	0.00256185	Significantly more positive trend in communication over time in sensitive tumors (relative to resistant)
161	NODAL_ACVR1B	Normal epithelial cells	Macrophages	CombinationRibo	log(1 + Day):dynamic_class3Response	0.630191	0.192466	3.27429	0.0112836	0.707767	two way anova	NtoR_change_slope	0.0497256	Significantly more positive trend in communication over time in sensitive tumors (relative to resistant)
162	ADAM9_ITGB5	Pericytes	CD4+ T cells	CombinationRibo	log(1 + Day):dynamic_class3Response	0.2876	0.0627701	4.58179	0.00179778	0.625393	two way anova	NtoR_change_slope	0.00901463	Significantly more positive trend in communication over time in sensitive tumors (relative to resistant)
163	ADAM17_NOTCH1	Pericytes	CD4+ T cells	CombinationRibo	log(1 + Day):dynamic_class3Response	0.517472	0.177327	2.91819	0.0105964	0.340277	two way anova	NtoR_change_slope	0.0469183	Significantly more positive trend in communication over time in sensitive tumors (relative to resistant)
164	EFNB2_EPHA4	Pericytes	Cancer cells	CombinationRibo	log(1 + Day):dynamic_class3Response	-0.671855	0.184761	-3.63635	0.00341079	0.679104	two way anova	NtoR_change_slope	0.0164027	Significantly more negative trend in communication over time in sensitive tumors (relative to resistant)
165	EFNB2_EPHA3	Pericytes	Cancer cells	CombinationRibo	log(1 + Day):dynamic_class3Response	-0.498139	0.16307	-3.05476	0.00921512	0.522015	two way anova	NtoR_change_slope	0.0412731	Significantly more negative trend in communication over time in sensitive tumors (relative to resistant)
166	COL18A1_GPC1	Pericytes	Macrophages	CombinationRibo	log(1 + Day):dynamic_class3Response	0.803121	0.231203	3.47366	0.00372525	0.382618	two way anova	NtoR_change_slope	0.017795	Significantly more positive trend in communication over time in sensitive tumors (relative to resistant)
167	THBS1_SDC1	Pericytes	Macrophages	CombinationRibo	log(1 + Day):dynamic_class3Response	0.608417	0.186808	3.25692	0.00573327	0.319688	two way anova	NtoR_change_slope	0.026589	Significantly more positive trend in communication over time in sensitive tumors (relative to resistant)
168	EFNB2_EPHA6	Pericytes	Normal epithelial cells	CombinationRibo	log(1 + Day):dynamic_class3Response	-0.590263	0.178988	-3.29778	0.00636691	0.366683	two way anova	NtoR_change_slope	0.0293116	Significantly more negative trend in communication over time in sensitive tumors (relative to resistant)

## Sheet: Sheet5
Supplementary Data 5) Ribociclib treatment communication changes over time seen in sensitive tumors. Tumor-wide communication analysis was used to measure tumor wide communication sent by one cell type population and received by individual cells of each cell type, via a specific ligand receptor communication pathway (LR). Differences in the strength of communication between a sending and receivin…
Row ID	LR pair name	Sender Cell Type	Receiver Cell Type	Treatment	Coefficient	Estimate	Std. Error	t value	p value	adjusted r squared	Model	Parameter Name	Adjust p value
1	TGFB1_ITGAV	Adipocytes	Adipocytes	CombinationRibo	log(1 + Day)	0.33658	0.0390015	8.62993	0.000344933	0.924505	one way regression_Response	Response_slope	0.0012898
2	TGFB1_TGFBR3	Adipocytes	Adipocytes	CombinationRibo	log(1 + Day)	0.279699	0.0615544	4.54393	0.00614652	0.766058	one way regression_Response	Response_slope	0.0166929
3	ADAM15_ITGAV	Adipocytes	Adipocytes	CombinationRibo	log(1 + Day)	0.301826	0.085945	3.51185	0.00983491	0.586201	one way regression_Response	Response_slope	0.0254013
4	NID1_ITGAV	Adipocytes	Adipocytes	CombinationRibo	log(1 + Day)	0.337518	0.112667	2.99571	0.0121728	0.399227	one way regression_Response	Response_slope	0.0307059
5	PTN_PTPRS	Adipocytes	Adipocytes	CombinationRibo	log(1 + Day)	0.345003	0.0676536	5.09955	0.0145814	0.862095	one way regression_Response	Response_slope	0.0360755
6	TGFB2_ENG	Adipocytes	Adipocytes	CombinationRibo	log(1 + Day)	0.311777	0.0789391	3.94959	0.0168238	0.744889	one way regression_Response	Response_slope	0.0409967
7	INHBB_ACVR2A	Adipocytes	B cells	CombinationRibo	log(1 + Day)	-0.565096	0.041334	-13.6715	0.00016579	0.973809	one way regression_Response	Response_slope	0.000676117
8	LAMB1_ITGB1	Adipocytes	B cells	CombinationRibo	log(1 + Day)	0.415779	0.12532	3.31774	0.00613586	0.434964	one way regression_Response	Response_slope	0.01667
9	ADAM9_ITGA6	Adipocytes	B cells	CombinationRibo	log(1 + Day)	-0.548393	0.121949	-4.4969	0.0108483	0.793577	one way regression_Response	Response_slope	0.0277231
10	HSPG2_ITGB1	Adipocytes	B cells	CombinationRibo	log(1 + Day)	0.328252	0.119148	2.755	0.0163807	0.320059	one way regression_Response	Response_slope	0.0400478
11	PSEN1_NOTCH2	Adipocytes	B cells	CombinationRibo	log(1 + Day)	0.34761	0.121624	2.85806	0.0170134	0.394557	one way regression_Response	Response_slope	0.0413965
12	COL4A1_ITGA1	Adipocytes	CD8+ T cells	CombinationRibo	log(1 + Day)	0.371368	0.100681	3.68855	0.00418686	0.534005	one way regression_Response	Response_slope	0.0118407
13	ADAM17_ERBB4	Adipocytes	CD8+ T cells	CombinationRibo	log(1 + Day)	0.362208	0.114825	3.15444	0.0135077	0.498621	one way regression_Response	Response_slope	0.0337131
14	COL4A1_ITGB8	Adipocytes	Cancer cells	CombinationRibo	log(1 + Day)	0.523235	0.137917	3.79383	0.00145013	0.426627	one way regression_Response	Response_slope	0.00460627
15	PTN_PLXNB2	Adipocytes	Cancer cells	CombinationRibo	log(1 + Day)	0.370207	0.0533468	6.93962	0.00613642	0.921811	one way regression_Response	Response_slope	0.0166702
16	GNAI2_ADRA2A	Adipocytes	Cancer cells	CombinationRibo	log(1 + Day)	-0.152612	0.0513194	-2.97376	0.0177688	0.465662	one way regression_Response	Response_slope	0.0430509
17	PTMA_VIPR1	Adipocytes	Endothelial cells	CombinationRibo	log(1 + Day)	-0.339835	0.104986	-3.23697	0.0143129	0.542281	one way regression_Response	Response_slope	0.0354892
18	LAMB1_ITGA6	Adipocytes	Endothelial cells	CombinationRibo	log(1 + Day)	0.273662	0.0989951	2.7644	0.014461	0.293346	one way regression_Response	Response_slope	0.0358107
19	LAMB1_ITGB1	Adipocytes	Endothelial cells	CombinationRibo	log(1 + Day)	0.309623	0.118493	2.613	0.0195851	0.266989	one way regression_Response	Response_slope	0.0469364
20	COL4A1_ITGA1	Adipocytes	Fibroblasts	CombinationRibo	log(1 + Day)	0.303377	0.0859478	3.52979	0.00257241	0.388989	one way regression_Response	Response_slope	0.00766869
21	LAMB1_ITGA6	Adipocytes	Fibroblasts	CombinationRibo	log(1 + Day)	0.282386	0.09283	3.04197	0.0112072	0.407511	one way regression_Response	Response_slope	0.0285347
22	TGFB1_ITGAV	Adipocytes	Fibroblasts	CombinationRibo	log(1 + Day)	0.190737	0.0552254	3.4538	0.0181631	0.645573	one way regression_Response	Response_slope	0.0438755
23	NID1_PTPRF	Adipocytes	Macrophages	CombinationRibo	log(1 + Day)	0.416214	0.13365	3.1142	0.0124343	0.465191	one way regression_Response	Response_slope	0.031293
24	FGF2_CD44	Adipocytes	Macrophages	CombinationRibo	log(1 + Day)	0.303127	0.10981	2.76047	0.0145758	0.292668	one way regression_Response	Response_slope	0.0360631
25	HSPG2_ITGB1	Adipocytes	Normal epithelial cells	CombinationRibo	log(1 + Day)	0.340032	0.0996214	3.41324	0.00385168	0.39963	one way regression_Response	Response_slope	0.0109817
26	COL4A1_ITGB8	Adipocytes	Normal epithelial cells	CombinationRibo	log(1 + Day)	0.428708	0.145828	2.93983	0.00961182	0.310137	one way regression_Response	Response_slope	0.02489
27	CALR_LRP1	Adipocytes	Normal epithelial cells	CombinationRibo	log(1 + Day)	-0.113992	0.0343051	-3.3229	0.0104947	0.527352	one way regression_Response	Response_slope	0.0269169
28	LAMB1_ITGB1	Adipocytes	Normal epithelial cells	CombinationRibo	log(1 + Day)	0.404777	0.141116	2.86839	0.0123921	0.325165	one way regression_Response	Response_slope	0.0312009
29	SEMA4D_MET	Adipocytes	Normal epithelial cells	CombinationRibo	log(1 + Day)	0.37491	0.109067	3.43742	0.0138447	0.607091	one way regression_Response	Response_slope	0.0344687
30	FGF2_SDC4	Adipocytes	Normal epithelial cells	CombinationRibo	log(1 + Day)	0.327499	0.119355	2.7439	0.0167316	0.318038	one way regression_Response	Response_slope	0.0407902
31	FN1_ITGB7	Adipocytes	Normal epithelial cells	CombinationRibo	log(1 + Day)	-0.257578	0.078779	-3.26963	0.0170422	0.580598	one way regression_Response	Response_slope	0.0414575
32	HSPG2_PTPRS	Adipocytes	Normal epithelial cells	CombinationRibo	log(1 + Day)	0.277706	0.102738	2.70304	0.0171541	0.295987	one way regression_Response	Response_slope	0.0416977
33	COL4A1_ITGB1	Adipocytes	Normal epithelial cells	CombinationRibo	log(1 + Day)	0.392329	0.148063	2.64974	0.0174783	0.261548	one way regression_Response	Response_slope	0.0423957
34	TGFB1_TGFBR1	Adipocytes	Pericytes	CombinationRibo	log(1 + Day)	0.31963	0.0469182	6.8125	0.0024265	0.900814	one way regression_Response	Response_slope	0.00727852
35	COL4A1_ITGAV	Adipocytes	Pericytes	CombinationRibo	log(1 + Day)	0.305319	0.113608	2.68749	0.0168768	0.280012	one way regression_Response	Response_slope	0.0411092
36	CALCB_CALCRL	B cells	Adipocytes	CombinationRibo	log(1 + Day)	0.445994	0.0747856	5.96363	0.00396998	0.873625	one way regression_Response	Response_slope	0.0112894
37	TGFB1_TGFBR3	B cells	Adipocytes	CombinationRibo	log(1 + Day)	0.504268	0.149614	3.37046	0.00711587	0.485019	one way regression_Response	Response_slope	0.0190165
38	GNAI2_EGFR	B cells	Adipocytes	CombinationRibo	log(1 + Day)	0.275173	0.0890263	3.09092	0.0129103	0.461027	one way regression_Response	Response_slope	0.0323803
39	NCAM1_ROBO1	B cells	Adipocytes	CombinationRibo	log(1 + Day)	0.339973	0.10363	3.28064	0.0134752	0.549615	one way regression_Response	Response_slope	0.0336395
40	SORBS1_INSR	B cells	Adipocytes	CombinationRibo	log(1 + Day)	0.281548	0.092898	3.03072	0.0190952	0.505723	one way regression_Response	Response_slope	0.0458649
41	GAS6_MERTK	B cells	B cells	CombinationRibo	log(1 + Day)	0.392373	0.0569328	6.89187	2.61543e-05	0.794864	one way regression_Response	Response_slope	0.000132969
42	SORBS1_INSR	B cells	B cells	CombinationRibo	log(1 + Day)	0.399787	0.097072	4.11846	0.0033513	0.639448	one way regression_Response	Response_slope	0.00970093
43	FN1_ITGA8	B cells	B cells	CombinationRibo	log(1 + Day)	-0.351002	0.0832789	-4.21477	0.00559353	0.70544	one way regression_Response	Response_slope	0.0153385
44	ZP3_MERTK	B cells	B cells	CombinationRibo	log(1 + Day)	0.294037	0.0722285	4.07094	0.0152113	0.756957	one way regression_Response	Response_slope	0.0374717
45	ADAM17_ERBB4	B cells	CD4+ T cells	CombinationRibo	log(1 + Day)	0.396072	0.0849302	4.6635	0.000689778	0.633568	one way regression_Response	Response_slope	0.00237866
46	IL15_IL2RA	B cells	CD4+ T cells	CombinationRibo	log(1 + Day)	0.422049	0.111267	3.79312	0.00426217	0.572426	one way regression_Response	Response_slope	0.0120245
47	TGFB1_ITGAV	B cells	CD4+ T cells	CombinationRibo	log(1 + Day)	0.398903	0.115715	3.44729	0.00625453	0.497345	one way regression_Response	Response_slope	0.0169467
48	FN1_CD44	B cells	CD4+ T cells	CombinationRibo	log(1 + Day)	0.193141	0.0547098	3.53029	0.0123634	0.620862	one way regression_Response	Response_slope	0.0311378
49	TGFB1_TGFBR2	B cells	CD4+ T cells	CombinationRibo	log(1 + Day)	0.412432	0.140104	2.94375	0.0133579	0.389799	one way regression_Response	Response_slope	0.0333782
50	ADAM17_ITGA5	B cells	CD4+ T cells	CombinationRibo	log(1 + Day)	0.310408	0.103413	3.00162	0.014917	0.444745	one way regression_Response	Response_slope	0.0368084
51	TGFB1_TGFBR1	B cells	CD4+ T cells	CombinationRibo	log(1 + Day)	0.277449	0.0970189	2.85974	0.0155239	0.374286	one way regression_Response	Response_slope	0.0381768
52	TGFB1_TGFBR3	B cells	CD4+ T cells	CombinationRibo	log(1 + Day)	0.33891	0.12118	2.79674	0.0188999	0.382777	one way regression_Response	Response_slope	0.0454453
53	ADAM17_ERBB4	B cells	CD8+ T cells	CombinationRibo	log(1 + Day)	0.347984	0.115672	3.00837	0.0168553	0.47215	one way regression_Response	Response_slope	0.041063
54	CALR_ITGAV	B cells	Cancer cells	CombinationRibo	log(1 + Day)	0.241647	0.061212	3.94771	0.00274043	0.570051	one way regression_Response	Response_slope	0.00811312
55	HLA-A_ERBB2	B cells	Cancer cells	CombinationRibo	log(1 + Day)	0.372651	0.0999088	3.72991	0.00287441	0.498306	one way regression_Response	Response_slope	0.00846182
56	COL18A1_ITGA5	B cells	Cancer cells	CombinationRibo	log(1 + Day)	0.160911	0.0336375	4.7837	0.00305124	0.757649	one way regression_Response	Response_slope	0.00892067
57	PTMA_VIPR1	B cells	Cancer cells	CombinationRibo	log(1 + Day)	0.35964	0.100945	3.56274	0.00609312	0.539024	one way regression_Response	Response_slope	0.0165648
58	PSEN1_NOTCH2	B cells	Cancer cells	CombinationRibo	log(1 + Day)	0.279155	0.0771715	3.61733	0.00680887	0.573158	one way regression_Response	Response_slope	0.0182756
59	TGFB1_ENG	B cells	Cancer cells	CombinationRibo	log(1 + Day)	0.273434	0.0857362	3.18924	0.01102	0.478386	one way regression_Response	Response_slope	0.0281217
60	TGFB1_ITGB6	B cells	Cancer cells	CombinationRibo	log(1 + Day)	0.516597	0.168929	3.05807	0.0120842	0.431577	one way regression_Response	Response_slope	0.0304975
61	APOE_LRP2	B cells	Cancer cells	CombinationRibo	log(1 + Day)	0.403601	0.131197	3.07628	0.0152023	0.48464	one way regression_Response	Response_slope	0.0374512
62	TGFB1_ITGAV	B cells	Cancer cells	CombinationRibo	log(1 + Day)	0.373731	0.130743	2.85851	0.0170003	0.394642	one way regression_Response	Response_slope	0.0413682
63	PSEN1_NCSTN	B cells	Cancer cells	CombinationRibo	log(1 + Day)	0.35048	0.11958	2.93092	0.0189714	0.457514	one way regression_Response	Response_slope	0.0456007
64	ADAM17_ERBB4	B cells	Endothelial cells	CombinationRibo	log(1 + Day)	0.342256	0.119561	2.86261	0.0142844	0.356262	one way regression_Response	Response_slope	0.0354331
65	TGFB1_TGFBR3	B cells	Endothelial cells	CombinationRibo	log(1 + Day)	0.439773	0.153731	2.86067	0.015498	0.374461	one way regression_Response	Response_slope	0.0381172
66	ADAM17_ITGA5	B cells	Endothelial cells	CombinationRibo	log(1 + Day)	0.278755	0.103002	2.70632	0.0179761	0.311164	one way regression_Response	Response_slope	0.0434917
67	TGFB1_TGFBR2	B cells	Endothelial cells	CombinationRibo	log(1 + Day)	0.400598	0.147084	2.7236	0.0198036	0.348463	one way regression_Response	Response_slope	0.0474036
68	ADAM17_ERBB4	B cells	Fibroblasts	CombinationRibo	log(1 + Day)	0.387183	0.105459	3.67139	0.00281978	0.471282	one way regression_Response	Response_slope	0.00831983
69	TGFB1_TGFBR3	B cells	Fibroblasts	CombinationRibo	log(1 + Day)	0.522551	0.147324	3.54696	0.00457644	0.491114	one way regression_Response	Response_slope	0.0128234
70	ADAM17_ITGA5	B cells	Fibroblasts	CombinationRibo	log(1 + Day)	0.255281	0.0773025	3.30236	0.00572169	0.414363	one way regression_Response	Response_slope	0.0156531
71	IGF1_IGF1R	B cells	Fibroblasts	CombinationRibo	log(1 + Day)	0.280409	0.0884872	3.16893	0.00808572	0.410219	one way regression_Response	Response_slope	0.0213292
72	NCAM1_FGFR1	B cells	Fibroblasts	CombinationRibo	log(1 + Day)	0.417418	0.114292	3.65221	0.00815406	0.606659	one way regression_Response	Response_slope	0.0214924
73	FN1_SDC2	B cells	Fibroblasts	CombinationRibo	log(1 + Day)	0.173681	0.0452127	3.84142	0.00854484	0.662756	one way regression_Response	Response_slope	0.022405
74	PSEN1_NOTCH2	B cells	Fibroblasts	CombinationRibo	log(1 + Day)	0.35846	0.111657	3.21037	0.0106526	0.482039	one way regression_Response	Response_slope	0.0272723
75	NCAM1_ROBO1	B cells	Fibroblasts	CombinationRibo	log(1 + Day)	0.381604	0.112531	3.3911	0.011582	0.567558	one way regression_Response	Response_slope	0.0293808
76	TGFB1_TGFBR2	B cells	Fibroblasts	CombinationRibo	log(1 + Day)	0.400636	0.13309	3.01026	0.0118604	0.401844	one way regression_Response	Response_slope	0.0300011
77	TGFB1_SDC2	B cells	Fibroblasts	CombinationRibo	log(1 + Day)	0.352174	0.119968	2.93558	0.0135545	0.388305	one way regression_Response	Response_slope	0.0338173
78	PSEN1_NOTCH2	B cells	Macrophages	CombinationRibo	log(1 + Day)	0.472765	0.121797	3.88159	0.00372234	0.584489	one way regression_Response	Response_slope	0.0106546
79	GAS6_AXL	B cells	Macrophages	CombinationRibo	log(1 + Day)	0.30359	0.0922891	3.28955	0.00586441	0.412287	one way regression_Response	Response_slope	0.0160053
80	FN1_SDC2	B cells	Macrophages	CombinationRibo	log(1 + Day)	0.342268	0.0847834	4.03696	0.00682616	0.686058	one way regression_Response	Response_slope	0.0183173
81	ADAM17_ERBB4	B cells	Macrophages	CombinationRibo	log(1 + Day)	0.328232	0.106132	3.09267	0.0102371	0.416474	one way regression_Response	Response_slope	0.0263152
82	NCAM1_FGFR1	B cells	Macrophages	CombinationRibo	log(1 + Day)	0.470865	0.129535	3.63504	0.0108993	0.635673	one way regression_Response	Response_slope	0.0278385
83	TGFB1_TGFBR1	B cells	Macrophages	CombinationRibo	log(1 + Day)	0.345734	0.114704	3.01415	0.0117782	0.402542	one way regression_Response	Response_slope	0.029825
84	GAS6_MERTK	B cells	Macrophages	CombinationRibo	log(1 + Day)	0.268451	0.0929985	2.88661	0.0127309	0.343725	one way regression_Response	Response_slope	0.0319751
85	TGFB1_TGFBR3	B cells	Macrophages	CombinationRibo	log(1 + Day)	0.335309	0.119565	2.8044	0.0171394	0.363889	one way regression_Response	Response_slope	0.0416664
86	IGF1_IGF1R	B cells	Macrophages	CombinationRibo	log(1 + Day)	0.279682	0.102241	2.73553	0.0180805	0.332755	one way regression_Response	Response_slope	0.0437014
87	PSEN1_NCSTN	B cells	Macrophages	CombinationRibo	log(1 + Day)	0.293616	0.100621	2.91804	0.0193493	0.45504	one way regression_Response	Response_slope	0.0464231
88	SORBS1_INSR	B cells	Macrophages	CombinationRibo	log(1 + Day)	0.372732	0.128223	2.9069	0.0196824	0.45289	one way regression_Response	Response_slope	0.0471457
89	GNAI2_EGFR	B cells	Normal epithelial cells	CombinationRibo	log(1 + Day)	0.241918	0.0580569	4.1669	0.00420536	0.671634	one way regression_Response	Response_slope	0.0118865
90	GNAI2_F2R	B cells	Normal epithelial cells	CombinationRibo	log(1 + Day)	-0.217179	0.045295	-4.79477	0.00490624	0.785636	one way regression_Response	Response_slope	0.0136315
91	COL18A1_ITGB1	B cells	Normal epithelial cells	CombinationRibo	log(1 + Day)	0.467806	0.102826	4.54948	0.00611542	0.766517	one way regression_Response	Response_slope	0.01662
92	ADAM17_ITGB1	B cells	Normal epithelial cells	CombinationRibo	log(1 + Day)	0.372209	0.110467	3.36941	0.00712855	0.484847	one way regression_Response	Response_slope	0.0190431
93	SEMA4D_MET	B cells	Normal epithelial cells	CombinationRibo	log(1 + Day)	0.281005	0.0930335	3.02047	0.0106537	0.384564	one way regression_Response	Response_slope	0.0272729
94	SORBS1_INSR	B cells	Normal epithelial cells	CombinationRibo	log(1 + Day)	0.278646	0.0854225	3.26197	0.0138267	0.546497	one way regression_Response	Response_slope	0.0344316
95	TGFB1_ITGB8	B cells	Normal epithelial cells	CombinationRibo	log(1 + Day)	0.467876	0.154044	3.03729	0.0161296	0.477507	one way regression_Response	Response_slope	0.0395044
96	CALR_LRP1	CD4+ T cells	Adipocytes	CombinationRibo	log(1 + Day)	-0.389989	0.138783	-2.81007	0.0203749	0.40816	one way regression_Response	Response_slope	0.0486292
97	CALR_TSHR	CD4+ T cells	B cells	CombinationRibo	log(1 + Day)	-0.322937	0.0992819	-3.25272	0.0116535	0.515613	one way regression_Response	Response_slope	0.029543
98	C3_ITGB2	CD4+ T cells	Cancer cells	CombinationRibo	log(1 + Day)	-0.117484	0.0278324	-4.22112	0.00831884	0.737048	one way regression_Response	Response_slope	0.0218755
99	LTB_TNFRSF1A	CD4+ T cells	Cancer cells	CombinationRibo	log(1 + Day)	0.272515	0.0822712	3.3124	0.00904924	0.499299	one way regression_Response	Response_slope	0.0235966
100	PSEN1_NOTCH2	CD8+ T cells	CD8+ T cells	CombinationRibo	log(1 + Day)	0.546445	0.174574	3.13016	0.0166059	0.523751	one way regression_Response	Response_slope	0.0405283
101	FN1_ITGA9	CD8+ T cells	Fibroblasts	CombinationRibo	log(1 + Day)	-0.176264	0.0262202	-6.72246	0.00671937	0.916998	one way regression_Response	Response_slope	0.0180668
102	NCAM1_ROBO3	CD8+ T cells	Normal epithelial cells	CombinationRibo	log(1 + Day)	-0.633315	0.150418	-4.21036	0.00562092	0.704979	one way regression_Response	Response_slope	0.0154047
103	NXPH1_NRXN3	Cancer cells	Adipocytes	CombinationRibo	log(1 + Day)	0.326951	0.0899114	3.63637	0.00301482	0.466121	one way regression_Response	Response_slope	0.0088278
104	CCL5_SDC4	Cancer cells	Adipocytes	CombinationRibo	log(1 + Day)	-0.684882	0.139375	-4.91395	0.0044206	0.794147	one way regression_Response	Response_slope	0.0124266
105	HBEGF_EGFR	Cancer cells	Adipocytes	CombinationRibo	log(1 + Day)	0.404328	0.117033	3.45483	0.00476238	0.456881	one way regression_Response	Response_slope	0.0132794
106	ANXA1_EGFR	Cancer cells	Adipocytes	CombinationRibo	log(1 + Day)	0.286468	0.0923532	3.10188	0.00728924	0.350165	one way regression_Response	Response_slope	0.0194313
107	HBEGF_CD44	Cancer cells	Adipocytes	CombinationRibo	log(1 + Day)	0.464827	0.134432	3.45772	0.00859659	0.549004	one way regression_Response	Response_slope	0.022522
108	ADIPOQ_ADIPOR2	Cancer cells	Adipocytes	CombinationRibo	log(1 + Day)	0.245133	0.0886332	2.7657	0.0170977	0.338391	one way regression_Response	Response_slope	0.0415819
109	FN1_ITGB7	Cancer cells	B cells	CombinationRibo	log(1 + Day)	-0.576936	0.116092	-4.96965	0.00765341	0.825768	one way regression_Response	Response_slope	0.0203002
110	SORBS1_INSR	Cancer cells	B cells	CombinationRibo	log(1 + Day)	0.530707	0.164785	3.22061	0.00916573	0.460051	one way regression_Response	Response_slope	0.0238615
111	VCAM1_ITGB7	Cancer cells	B cells	CombinationRibo	log(1 + Day)	-0.310884	0.0565537	-5.49714	0.0118467	0.879585	one way regression_Response	Response_slope	0.0299768
112	SEMA4D_PLXNB2	Cancer cells	B cells	CombinationRibo	log(1 + Day)	-0.533311	0.165733	-3.21788	0.0181856	0.57199	one way regression_Response	Response_slope	0.0439153
113	GDF5_ACVR1	Cancer cells	CD4+ T cells	CombinationRibo	log(1 + Day)	-0.464626	0.0535201	-8.68133	5.38964e-05	0.902872	one way regression_Response	Response_slope	0.00025012
114	HBEGF_CD44	Cancer cells	CD4+ T cells	CombinationRibo	log(1 + Day)	0.418402	0.110315	3.79278	0.00352727	0.548906	one way regression_Response	Response_slope	0.0101535
115	HBEGF_ERBB4	Cancer cells	CD4+ T cells	CombinationRibo	log(1 + Day)	0.546185	0.153386	3.56086	0.00517384	0.514985	one way regression_Response	Response_slope	0.0142886
116	IL23A_IL12RB1	Cancer cells	CD4+ T cells	CombinationRibo	log(1 + Day)	-0.522085	0.15369	-3.397	0.0145497	0.600903	one way regression_Response	Response_slope	0.0360093
117	CFH_SELL	Cancer cells	CD4+ T cells	CombinationRibo	log(1 + Day)	0.300274	0.107187	2.8014	0.0206653	0.406452	one way regression_Response	Response_slope	0.0492211
118	HBEGF_CD9	Cancer cells	Cancer cells	CombinationRibo	log(1 + Day)	0.371757	0.0833363	4.46092	0.000301946	0.498679	one way regression_Response	Response_slope	0.00114735
119	HBEGF_ERBB2	Cancer cells	Cancer cells	CombinationRibo	log(1 + Day)	0.363379	0.110702	3.28249	0.00413813	0.339699	one way regression_Response	Response_slope	0.0117164
120	DKK2_KREMEN2	Cancer cells	Cancer cells	CombinationRibo	log(1 + Day)	-0.402798	0.126781	-3.17713	0.00551215	0.33565	one way regression_Response	Response_slope	0.0151366
121	PROS1_TYRO3	Cancer cells	Cancer cells	CombinationRibo	log(1 + Day)	-0.303228	0.100874	-3.00601	0.00672882	0.267547	one way regression_Response	Response_slope	0.018087
122	HBEGF_ERBB4	Cancer cells	Cancer cells	CombinationRibo	log(1 + Day)	0.469118	0.159623	2.9389	0.0087751	0.286711	one way regression_Response	Response_slope	0.0229373
123	ARTN_GFRA1	Cancer cells	Cancer cells	CombinationRibo	log(1 + Day)	-0.494843	0.170286	-2.90595	0.00942342	0.281516	one way regression_Response	Response_slope	0.0244584
124	PTN_SDC1	Cancer cells	Cancer cells	CombinationRibo	log(1 + Day)	0.291942	0.107051	2.72713	0.0133815	0.243492	one way regression_Response	Response_slope	0.0334308
125	HLA-E_KLRC1	Cancer cells	Cancer cells	CombinationRibo	log(1 + Day)	0.438754	0.145018	3.02552	0.0143505	0.44915	one way regression_Response	Response_slope	0.0355705
126	NRTN_GFRA1	Cancer cells	Endothelial cells	CombinationRibo	log(1 + Day)	-0.663598	0.103951	-6.38376	2.40406e-05	0.739547	one way regression_Response	Response_slope	0.000123918
127	ARTN_GFRA1	Cancer cells	Endothelial cells	CombinationRibo	log(1 + Day)	-0.557407	0.118748	-4.69404	0.00051959	0.618029	one way regression_Response	Response_slope	0.0018529
128	HBEGF_CD9	Cancer cells	Endothelial cells	CombinationRibo	log(1 + Day)	0.399107	0.0937519	4.25706	0.00068886	0.516945	one way regression_Response	Response_slope	0.00237586
129	ICAM5_ITGAL	Cancer cells	Endothelial cells	CombinationRibo	log(1 + Day)	-0.69019	0.111658	-6.18127	0.000824607	0.841658	one way regression_Response	Response_slope	0.0027884
130	RSPO2_LGR4	Cancer cells	Endothelial cells	CombinationRibo	log(1 + Day)	-0.458899	0.115216	-3.98294	0.00214798	0.553302	one way regression_Response	Response_slope	0.00653102
131	CCL5_SDC1	Cancer cells	Endothelial cells	CombinationRibo	log(1 + Day)	-0.54943	0.150384	-3.65351	0.00528862	0.552535	one way regression_Response	Response_slope	0.0145753
132	ICAM3_ITGAL	Cancer cells	Endothelial cells	CombinationRibo	log(1 + Day)	-0.517856	0.163944	-3.15873	0.00696957	0.374416	one way regression_Response	Response_slope	0.0186669
133	PSPN_GFRA1	Cancer cells	Endothelial cells	CombinationRibo	log(1 + Day)	-0.454538	0.142068	-3.19944	0.00697512	0.397497	one way regression_Response	Response_slope	0.018678
134	HBEGF_CD44	Cancer cells	Endothelial cells	CombinationRibo	log(1 + Day)	0.328963	0.105766	3.11028	0.00767414	0.366389	one way regression_Response	Response_slope	0.0203528
135	HBEGF_ERBB2	Cancer cells	Endothelial cells	CombinationRibo	log(1 + Day)	0.335092	0.108429	3.09043	0.00798264	0.363078	one way regression_Response	Response_slope	0.0210892
136	HGF_SDC1	Cancer cells	Endothelial cells	CombinationRibo	log(1 + Day)	-0.577254	0.166477	-3.46748	0.00847409	0.550526	one way regression_Response	Response_slope	0.0222459
137	FN1_ITGB8	Cancer cells	Endothelial cells	CombinationRibo	log(1 + Day)	-0.434002	0.151583	-2.86313	0.0118474	0.310272	one way regression_Response	Response_slope	0.0299773
138	SERPINA1_LRP1	Cancer cells	Endothelial cells	CombinationRibo	log(1 + Day)	-0.618416	0.21488	-2.87797	0.0138829	0.35906	one way regression_Response	Response_slope	0.0345471
139	HBEGF_CD82	Cancer cells	Endothelial cells	CombinationRibo	log(1 + Day)	0.292646	0.103161	2.83678	0.0140073	0.334833	one way regression_Response	Response_slope	0.0348188
140	NCAM1_GFRA1	Cancer cells	Endothelial cells	CombinationRibo	log(1 + Day)	-0.413464	0.144829	-2.85484	0.0156605	0.373372	one way regression_Response	Response_slope	0.0384671
141	EDA_EDA2R	Cancer cells	Endothelial cells	CombinationRibo	log(1 + Day)	-0.50597	0.17575	-2.87892	0.0164159	0.398518	one way regression_Response	Response_slope	0.0401192
142	FGF22_FGFR2	Cancer cells	Endothelial cells	CombinationRibo	log(1 + Day)	-0.459526	0.16469	-2.79025	0.0175787	0.361209	one way regression_Response	Response_slope	0.0426172
143	HBEGF_ERBB4	Cancer cells	Endothelial cells	CombinationRibo	log(1 + Day)	0.422938	0.158687	2.66524	0.0184709	0.289218	one way regression_Response	Response_slope	0.0445332
144	ADIPOQ_ADIPOR2	Cancer cells	Endothelial cells	CombinationRibo	log(1 + Day)	0.272307	0.101239	2.68973	0.0185538	0.308117	one way regression_Response	Response_slope	0.0447183
145	HGF_CD44	Cancer cells	Endothelial cells	CombinationRibo	log(1 + Day)	-0.33328	0.12524	-2.66112	0.0186201	0.288478	one way regression_Response	Response_slope	0.0448603
146	HBEGF_EGFR	Cancer cells	Fibroblasts	CombinationRibo	log(1 + Day)	0.536737	0.0919575	5.83679	3.2727e-05	0.673923	one way regression_Response	Response_slope	0.000161739
147	HBEGF_CD44	Cancer cells	Fibroblasts	CombinationRibo	log(1 + Day)	0.477127	0.0894439	5.33437	8.34252e-05	0.631808	one way regression_Response	Response_slope	0.000367962
148	HBEGF_ERBB4	Cancer cells	Fibroblasts	CombinationRibo	log(1 + Day)	0.552416	0.151387	3.64903	0.00237455	0.434937	one way regression_Response	Response_slope	0.0071414
149	HBEGF_CD9	Cancer cells	Fibroblasts	CombinationRibo	log(1 + Day)	0.343419	0.108549	3.16371	0.00690095	0.375236	one way regression_Response	Response_slope	0.0185003
150	HBEGF_ERBB2	Cancer cells	Fibroblasts	CombinationRibo	log(1 + Day)	0.354526	0.1143	3.10172	0.00729154	0.35014	one way regression_Response	Response_slope	0.0194367
151	EFNA3_EPHA2	Cancer cells	Fibroblasts	CombinationRibo	log(1 + Day)	-0.387209	0.124624	-3.10703	0.00772375	0.365848	one way regression_Response	Response_slope	0.0204688
152	BDNF_NGFR	Cancer cells	Fibroblasts	CombinationRibo	log(1 + Day)	-0.477265	0.122426	-3.89839	0.00799879	0.669772	one way regression_Response	Response_slope	0.0211251
153	TGFB3_TGFBR3	Cancer cells	Fibroblasts	CombinationRibo	log(1 + Day)	0.254726	0.0870996	2.92454	0.00810123	0.255573	one way regression_Response	Response_slope	0.0213634
154	EFNA3_EPHA5	Cancer cells	Fibroblasts	CombinationRibo	log(1 + Day)	-0.35018	0.105097	-3.33197	0.00877147	0.502538	one way regression_Response	Response_slope	0.0229304
155	INHBA_TGFBR3	Cancer cells	Fibroblasts	CombinationRibo	log(1 + Day)	0.342257	0.1168	2.93028	0.00934284	0.296505	one way regression_Response	Response_slope	0.0242702
156	MDK_TSPAN1	Cancer cells	Fibroblasts	CombinationRibo	log(1 + Day)	-0.512407	0.168251	-3.0455	0.0101694	0.388956	one way regression_Response	Response_slope	0.0261574
157	FGF23_FGFR3	Cancer cells	Fibroblasts	CombinationRibo	log(1 + Day)	-0.534066	0.147071	-3.63136	0.0109474	0.635165	one way regression_Response	Response_slope	0.0279515
158	EFNA3_EPHA1	Cancer cells	Fibroblasts	CombinationRibo	log(1 + Day)	-0.403326	0.139461	-2.89204	0.0135248	0.361615	one way regression_Response	Response_slope	0.0337507
159	SORBS1_INSR	Cancer cells	Fibroblasts	CombinationRibo	log(1 + Day)	0.284535	0.107336	2.65089	0.0153366	0.223006	one way regression_Response	Response_slope	0.0377525
160	EDN3_EDNRA	Cancer cells	Fibroblasts	CombinationRibo	log(1 + Day)	-0.291981	0.081798	-3.56953	0.0160517	0.661811	one way regression_Response	Response_slope	0.0393304
161	FGF1_FGFR3	Cancer cells	Fibroblasts	CombinationRibo	log(1 + Day)	-0.60092	0.207562	-2.89513	0.0177354	0.424685	one way regression_Response	Response_slope	0.0429799
162	BDNF_NTRK2	Cancer cells	Fibroblasts	CombinationRibo	log(1 + Day)	-0.438669	0.160816	-2.72778	0.0183418	0.331302	one way regression_Response	Response_slope	0.0442541
163	CCL21_CCR7	Cancer cells	Fibroblasts	CombinationRibo	log(1 + Day)	-0.519232	0.155923	-3.33005	0.0207778	0.62708	one way regression_Response	Response_slope	0.0494536
164	HBEGF_CD44	Cancer cells	Macrophages	CombinationRibo	log(1 + Day)	0.510355	0.110688	4.61077	0.000488047	0.591351	one way regression_Response	Response_slope	0.00175332
165	HBEGF_CD9	Cancer cells	Macrophages	CombinationRibo	log(1 + Day)	0.485272	0.132234	3.6698	0.00320813	0.489544	one way regression_Response	Response_slope	0.00933166
166	HBEGF_ERBB4	Cancer cells	Macrophages	CombinationRibo	log(1 + Day)	0.561102	0.163105	3.44014	0.00398199	0.419382	one way regression_Response	Response_slope	0.0113202
167	SORBS1_INSR	Cancer cells	Macrophages	CombinationRibo	log(1 + Day)	0.417644	0.135006	3.09352	0.00659542	0.322541	one way regression_Response	Response_slope	0.017776
168	GDF11_ACVR2A	Cancer cells	Macrophages	CombinationRibo	log(1 + Day)	-0.290007	0.108807	-2.66533	0.0169311	0.264196	one way regression_Response	Response_slope	0.0412174
169	FGF1_FGFR3	Cancer cells	Normal epithelial cells	CombinationRibo	log(1 + Day)	-0.411376	0.070937	-5.79918	0.000405542	0.783812	one way regression_Response	Response_slope	0.00148842
170	HBEGF_EGFR	Cancer cells	Normal epithelial cells	CombinationRibo	log(1 + Day)	0.445841	0.0990626	4.5006	0.000596635	0.579016	one way regression_Response	Response_slope	0.00209114
171	LAMA2_ITGB1	Cancer cells	Normal epithelial cells	CombinationRibo	log(1 + Day)	0.363777	0.092073	3.95097	0.000936761	0.434694	one way regression_Response	Response_slope	0.00312059
172	COL4A1_ITGB1	Cancer cells	Normal epithelial cells	CombinationRibo	log(1 + Day)	0.304077	0.0779594	3.90045	0.00115057	0.441228	one way regression_Response	Response_slope	0.00374968
173	HBEGF_CD44	Cancer cells	Normal epithelial cells	CombinationRibo	log(1 + Day)	0.40161	0.103343	3.88617	0.00164596	0.484577	one way regression_Response	Response_slope	0.00515554
174	COL4A1_ITGB8	Cancer cells	Normal epithelial cells	CombinationRibo	log(1 + Day)	0.34293	0.0969692	3.53648	0.00253532	0.389969	one way regression_Response	Response_slope	0.00757004
175	EFNA5_EPHB1	Cancer cells	Normal epithelial cells	CombinationRibo	log(1 + Day)	0.446648	0.128826	3.46708	0.00377431	0.423534	one way regression_Response	Response_slope	0.0107857
176	ICAM3_ITGAL	Cancer cells	Normal epithelial cells	CombinationRibo	log(1 + Day)	-0.381692	0.10549	-3.61828	0.00403863	0.501908	one way regression_Response	Response_slope	0.011464
177	ADAM9_ITGB1	Cancer cells	Normal epithelial cells	CombinationRibo	log(1 + Day)	0.237662	0.0846876	2.80633	0.0116771	0.265715	one way regression_Response	Response_slope	0.0295972
178	SERPINA1_LRP1	Cancer cells	Normal epithelial cells	CombinationRibo	log(1 + Day)	-0.413548	0.143013	-2.89169	0.0118348	0.329215	one way regression_Response	Response_slope	0.0299535
179	F13A1_ITGB1	Cancer cells	Normal epithelial cells	CombinationRibo	log(1 + Day)	0.289028	0.104772	2.75864	0.0134226	0.268593	one way regression_Response	Response_slope	0.0335185
180	HBEGF_ERBB2	Cancer cells	Normal epithelial cells	CombinationRibo	log(1 + Day)	0.343321	0.122208	2.80932	0.0139226	0.314827	one way regression_Response	Response_slope	0.0346262
181	LAMB1_ITGB1	Cancer cells	Normal epithelial cells	CombinationRibo	log(1 + Day)	0.294438	0.110556	2.66325	0.0158388	0.242814	one way regression_Response	Response_slope	0.0388575
182	HBEGF_CD9	Cancer cells	Normal epithelial cells	CombinationRibo	log(1 + Day)	0.289714	0.106932	2.70932	0.0169444	0.297109	one way regression_Response	Response_slope	0.0412452
183	ICAM3_ITGB2	Cancer cells	Normal epithelial cells	CombinationRibo	log(1 + Day)	-0.438246	0.147636	-2.96842	0.0179144	0.464652	one way regression_Response	Response_slope	0.0433583
184	ICAM5_ITGAL	Cancer cells	Normal epithelial cells	CombinationRibo	log(1 + Day)	-0.647177	0.167998	-3.85228	0.018267	0.734608	one way regression_Response	Response_slope	0.0440943
185	ANXA1_EGFR	Cancer cells	Normal epithelial cells	CombinationRibo	log(1 + Day)	0.279993	0.107961	2.59346	0.0189342	0.24134	one way regression_Response	Response_slope	0.0455195
186	TGFB3_TGFBR3	Cancer cells	Normal epithelial cells	CombinationRibo	log(1 + Day)	0.239727	0.0920537	2.60421	0.0191761	0.253794	one way regression_Response	Response_slope	0.0460393
187	TGFB3_TGFBR2	Cancer cells	Normal epithelial cells	CombinationRibo	log(1 + Day)	0.282822	0.109205	2.58982	0.0197446	0.251338	one way regression_Response	Response_slope	0.0472776
188	NRTN_GFRA1	Cancer cells	Pericytes	CombinationRibo	log(1 + Day)	-0.506366	0.0968534	-5.22817	0.000211854	0.669495	one way regression_Response	Response_slope	0.000839772
189	HBEGF_EGFR	Cancer cells	Pericytes	CombinationRibo	log(1 + Day)	0.56757	0.110622	5.13073	0.000327934	0.678495	one way regression_Response	Response_slope	0.00123451
190	HBEGF_CD44	Cancer cells	Pericytes	CombinationRibo	log(1 + Day)	0.534944	0.1096	4.88088	0.000377956	0.637105	one way regression_Response	Response_slope	0.00139842
191	PSPN_GFRA1	Cancer cells	Pericytes	CombinationRibo	log(1 + Day)	-0.335742	0.0843326	-3.98116	0.00215452	0.553067	one way regression_Response	Response_slope	0.00654851
192	HBEGF_CD82	Cancer cells	Pericytes	CombinationRibo	log(1 + Day)	0.457501	0.116755	3.91846	0.00442796	0.614633	one way regression_Response	Response_slope	0.0124446
193	NODAL_ACVR2A	Cancer cells	Pericytes	CombinationRibo	log(1 + Day)	-0.261408	0.0601242	-4.3478	0.00737444	0.74899	one way regression_Response	Response_slope	0.0196309
194	ARTN_GFRA1	Cancer cells	Pericytes	CombinationRibo	log(1 + Day)	-0.400913	0.121964	-3.28715	0.00818937	0.47129	one way regression_Response	Response_slope	0.0215718
195	F2_F2R	Cancer cells	Pericytes	CombinationRibo	log(1 + Day)	-0.284409	0.0587189	-4.84357	0.00837836	0.817918	one way regression_Response	Response_slope	0.0220207
196	SERPINA1_LRP1	Cancer cells	Pericytes	CombinationRibo	log(1 + Day)	-0.455829	0.148438	-3.07084	0.00893445	0.375837	one way regression_Response	Response_slope	0.023317
197	HBEGF_ERBB4	Cancer cells	Pericytes	CombinationRibo	log(1 + Day)	0.461594	0.156125	2.95656	0.0104098	0.340406	one way regression_Response	Response_slope	0.0267239
198	ANXA1_EGFR	Cancer cells	Pericytes	CombinationRibo	log(1 + Day)	0.344999	0.116755	2.9549	0.0104442	0.34012	one way regression_Response	Response_slope	0.0268018
199	ICAM3_ITGAL	Cancer cells	Pericytes	CombinationRibo	log(1 + Day)	-0.517298	0.180242	-2.87001	0.0166684	0.39683	one way regression_Response	Response_slope	0.0406553
200	F8_LDLR	Endothelial cells	Adipocytes	CombinationRibo	log(1 + Day)	0.38202	0.0936935	4.07734	0.00354717	0.634514	one way regression_Response	Response_slope	0.0102051
201	SEMA4D_MET	Endothelial cells	Adipocytes	CombinationRibo	log(1 + Day)	0.250191	0.0583431	4.28826	0.0127638	0.776678	one way regression_Response	Response_slope	0.0320516
202	GAS6_MERTK	Endothelial cells	B cells	CombinationRibo	log(1 + Day)	0.396546	0.0691453	5.73497	0.000131242	0.726588	one way regression_Response	Response_slope	0.000549856
203	SORBS1_INSR	Endothelial cells	B cells	CombinationRibo	log(1 + Day)	0.442934	0.0809701	5.47033	0.000142908	0.689919	one way regression_Response	Response_slope	0.000592594
204	PSEN1_NOTCH2	Endothelial cells	B cells	CombinationRibo	log(1 + Day)	0.240217	0.0635902	3.77758	0.00263518	0.505141	one way regression_Response	Response_slope	0.0078347
205	HRAS_INSR	Endothelial cells	B cells	CombinationRibo	log(1 + Day)	0.256638	0.0648362	3.95825	0.00418727	0.619736	one way regression_Response	Response_slope	0.0118414
206	JAG1_NOTCH2	Endothelial cells	B cells	CombinationRibo	log(1 + Day)	0.275588	0.0855093	3.2229	0.007315	0.419308	one way regression_Response	Response_slope	0.0194906
207	JAG2_NOTCH2	Endothelial cells	B cells	CombinationRibo	log(1 + Day)	0.191008	0.062771	3.04293	0.0124004	0.428851	one way regression_Response	Response_slope	0.0312184
208	DLL4_NOTCH2	Endothelial cells	B cells	CombinationRibo	log(1 + Day)	0.193723	0.0700956	2.7637	0.0184336	0.356155	one way regression_Response	Response_slope	0.0444544
209	ADAM17_NOTCH1	Endothelial cells	CD4+ T cells	CombinationRibo	log(1 + Day)	0.187606	0.053222	3.52498	0.00475662	0.487737	one way regression_Response	Response_slope	0.013265
210	ADAM17_ITGA5	Endothelial cells	CD4+ T cells	CombinationRibo	log(1 + Day)	0.207436	0.0633167	3.27617	0.00958776	0.493242	one way regression_Response	Response_slope	0.0248383
211	CLCF1_IL6ST	Endothelial cells	CD4+ T cells	CombinationRibo	log(1 + Day)	0.310789	0.101169	3.07198	0.0118009	0.434071	one way regression_Response	Response_slope	0.0298767
212	HBEGF_ERBB4	Endothelial cells	CD8+ T cells	CombinationRibo	log(1 + Day)	0.293974	0.0792594	3.70901	0.00596482	0.586336	one way regression_Response	Response_slope	0.0162559
213	KITLG_KIT	Endothelial cells	CD8+ T cells	CombinationRibo	log(1 + Day)	-0.324812	0.0652469	-4.97819	0.00760709	0.826283	one way regression_Response	Response_slope	0.0201838
214	CCL28_CCR3	Endothelial cells	Cancer cells	CombinationRibo	log(1 + Day)	0.030442	0.00896526	3.39555	0.0115121	0.568262	one way regression_Response	Response_slope	0.0292263
215	PSPN_GFRA1	Endothelial cells	Cancer cells	CombinationRibo	log(1 + Day)	-0.426398	0.0853168	-4.99782	0.0154109	0.857032	one way regression_Response	Response_slope	0.0379184
216	RTN4_TNFRSF19	Endothelial cells	Cancer cells	CombinationRibo	log(1 + Day)	0.227716	0.085883	2.65146	0.0157514	0.231663	one way regression_Response	Response_slope	0.038663
217	HLA-E_KLRC1	Endothelial cells	Cancer cells	CombinationRibo	log(1 + Day)	0.331034	0.111572	2.967	0.0179531	0.464385	one way regression_Response	Response_slope	0.0434456
218	TGFB1_ACVRL1	Endothelial cells	Cancer cells	CombinationRibo	log(1 + Day)	0.0511414	0.0188801	2.70874	0.0203366	0.345595	one way regression_Response	Response_slope	0.0485463
219	SPP1_ITGA9	Endothelial cells	Cancer cells	CombinationRibo	log(1 + Day)	0.36817	0.137896	2.66991	0.0204142	0.320383	one way regression_Response	Response_slope	0.0487088
220	SELPLG_SELE	Endothelial cells	Endothelial cells	CombinationRibo	log(1 + Day)	0.310874	0.0916936	3.39036	0.0194538	0.636243	one way regression_Response	Response_slope	0.046652
221	RSPO4_LGR4	Endothelial cells	Fibroblasts	CombinationRibo	log(1 + Day)	-0.746424	0.130533	-5.71829	0.00123948	0.819116	one way regression_Response	Response_slope	0.00400753
222	ANXA1_FPR1	Endothelial cells	Fibroblasts	CombinationRibo	log(1 + Day)	0.681907	0.185689	3.67231	0.0104255	0.640765	one way regression_Response	Response_slope	0.0267591
223	SORBS1_INSR	Endothelial cells	Fibroblasts	CombinationRibo	log(1 + Day)	0.277302	0.108654	2.55215	0.0185568	0.200391	one way regression_Response	Response_slope	0.0447238
224	GNAI2_FPR1	Endothelial cells	Fibroblasts	CombinationRibo	log(1 + Day)	0.513168	0.169185	3.03317	0.0190292	0.506177	one way regression_Response	Response_slope	0.0457229
225	SORBS1_INSR	Endothelial cells	Macrophages	CombinationRibo	log(1 + Day)	0.355478	0.0969411	3.66695	0.00176382	0.395799	one way regression_Response	Response_slope	0.0054833
226	EFNB2_EPHB3	Endothelial cells	Macrophages	CombinationRibo	log(1 + Day)	0.354461	0.10796	3.28326	0.0065405	0.429319	one way regression_Response	Response_slope	0.0176444
227	GAS6_MERTK	Endothelial cells	Macrophages	CombinationRibo	log(1 + Day)	0.241579	0.0799001	3.02352	0.00671072	0.279382	one way regression_Response	Response_slope	0.0180457
228	PGF_FLT1	Endothelial cells	Macrophages	CombinationRibo	log(1 + Day)	0.329409	0.0964618	3.41492	0.00768949	0.516012	one way regression_Response	Response_slope	0.0203845
229	GAS6_AXL	Endothelial cells	Macrophages	CombinationRibo	log(1 + Day)	0.227399	0.0812764	2.79785	0.0114773	0.254509	one way regression_Response	Response_slope	0.0291487
230	PDGFB_PDGFRB	Endothelial cells	Macrophages	CombinationRibo	log(1 + Day)	-0.299476	0.0981335	-3.05172	0.0137545	0.45394	one way regression_Response	Response_slope	0.0342724
231	PDAP1_PDGFRB	Endothelial cells	Macrophages	CombinationRibo	log(1 + Day)	-0.242145	0.0801987	-3.01931	0.0144956	0.448008	one way regression_Response	Response_slope	0.0358926
232	PROS1_AXL	Endothelial cells	Macrophages	CombinationRibo	log(1 + Day)	0.209764	0.0784255	2.67469	0.0145613	0.226633	one way regression_Response	Response_slope	0.0360326
233	MMP9_LRP1	Endothelial cells	Normal epithelial cells	CombinationRibo	log(1 + Day)	-0.146	0.0134205	-10.8788	0.00834398	0.975073	one way regression_Response	Response_slope	0.021939
234	COL18A1_ITGB1	Endothelial cells	Normal epithelial cells	CombinationRibo	log(1 + Day)	0.282213	0.10136	2.78427	0.0122423	0.262197	one way regression_Response	Response_slope	0.0308648
235	HSPG2_ITGB1	Endothelial cells	Normal epithelial cells	CombinationRibo	log(1 + Day)	0.239764	0.0911489	2.63046	0.0169748	0.23754	one way regression_Response	Response_slope	0.0413131
236	ANXA1_EGFR	Endothelial cells	Pericytes	CombinationRibo	log(1 + Day)	0.369148	0.130901	2.82005	0.0136313	0.316713	one way regression_Response	Response_slope	0.0339908
237	SORBS1_INSR	Endothelial cells	Pericytes	CombinationRibo	log(1 + Day)	0.326609	0.123164	2.65182	0.0162264	0.240976	one way regression_Response	Response_slope	0.0397101
238	GAS6_AXL	Endothelial cells	Pericytes	CombinationRibo	log(1 + Day)	0.284884	0.111839	2.54728	0.0202144	0.22413	one way regression_Response	Response_slope	0.0482841
239	COL4A1_ITGAV	Fibroblasts	Adipocytes	CombinationRibo	log(1 + Day)	0.519625	0.143707	3.61587	0.00280867	0.445973	one way regression_Response	Response_slope	0.00828999
240	TGFB2_TGFBR3	Fibroblasts	Adipocytes	CombinationRibo	log(1 + Day)	0.278484	0.0854505	3.25901	0.00462123	0.348325	one way regression_Response	Response_slope	0.0129291
241	TGFA_EGFR	Fibroblasts	Adipocytes	CombinationRibo	log(1 + Day)	0.312065	0.0760224	4.10491	0.00632237	0.693658	one way regression_Response	Response_slope	0.0171088
242	COL4A1_ITGA1	Fibroblasts	Adipocytes	CombinationRibo	log(1 + Day)	0.474157	0.156606	3.0277	0.00800316	0.324511	one way regression_Response	Response_slope	0.0211358
243	ADAM15_ITGAV	Fibroblasts	Adipocytes	CombinationRibo	log(1 + Day)	0.273094	0.088234	3.09511	0.00927379	0.397583	one way regression_Response	Response_slope	0.0241078
244	SERPINE1_LRP1	Fibroblasts	Adipocytes	CombinationRibo	log(1 + Day)	0.356531	0.124908	2.85436	0.0109728	0.284219	one way regression_Response	Response_slope	0.0280074
245	APOE_LDLR	Fibroblasts	Adipocytes	CombinationRibo	log(1 + Day)	0.295875	0.0910895	3.24818	0.0117331	0.514842	one way regression_Response	Response_slope	0.0297289
246	THBS1_ITGA2B	Fibroblasts	Adipocytes	CombinationRibo	log(1 + Day)	0.378327	0.110529	3.42288	0.0140939	0.604879	one way regression_Response	Response_slope	0.0350078
247	LAMA2_ITGA7	Fibroblasts	Adipocytes	CombinationRibo	log(1 + Day)	0.324369	0.121172	2.67692	0.0149126	0.235647	one way regression_Response	Response_slope	0.0368003
248	LAMB1_ITGA6	Fibroblasts	Adipocytes	CombinationRibo	log(1 + Day)	0.449378	0.158727	2.83114	0.0163387	0.368932	one way regression_Response	Response_slope	0.0399555
249	F8_LDLR	Fibroblasts	Adipocytes	CombinationRibo	log(1 + Day)	0.261017	0.0867816	3.00774	0.0168715	0.472033	one way regression_Response	Response_slope	0.0410994
250	CDH1_PTPRF	Fibroblasts	Adipocytes	CombinationRibo	log(1 + Day)	0.259452	0.0986222	2.63077	0.0181675	0.25832	one way regression_Response	Response_slope	0.0438817
251	NID1_ITGAV	Fibroblasts	Adipocytes	CombinationRibo	log(1 + Day)	0.362417	0.139082	2.60577	0.020743	0.278501	one way regression_Response	Response_slope	0.0493778
252	PSEN1_NOTCH2	Fibroblasts	B cells	CombinationRibo	log(1 + Day)	0.356257	0.0794412	4.48454	0.000746495	0.595155	one way regression_Response	Response_slope	0.00255183
253	LAMA2_ITGB1	Fibroblasts	B cells	CombinationRibo	log(1 + Day)	0.502967	0.131828	3.81532	0.00189271	0.474728	one way regression_Response	Response_slope	0.00584154
254	SORBS1_INSR	Fibroblasts	B cells	CombinationRibo	log(1 + Day)	0.469992	0.119841	3.92179	0.00202853	0.525209	one way regression_Response	Response_slope	0.00620698
255	HRAS_INSR	Fibroblasts	B cells	CombinationRibo	log(1 + Day)	0.264707	0.0721709	3.66778	0.00370394	0.509255	one way regression_Response	Response_slope	0.0106079
256	LAMB1_ITGB1	Fibroblasts	B cells	CombinationRibo	log(1 + Day)	0.411938	0.121472	3.39121	0.00438896	0.411772	one way regression_Response	Response_slope	0.0123455
257	GAS6_MERTK	Fibroblasts	B cells	CombinationRibo	log(1 + Day)	0.372355	0.105765	3.5206	0.00479341	0.487061	one way regression_Response	Response_slope	0.0133535
258	JAG1_NOTCH2	Fibroblasts	B cells	CombinationRibo	log(1 + Day)	0.265754	0.0789468	3.36625	0.00560898	0.442817	one way regression_Response	Response_slope	0.0153765
259	COL4A1_ITGB1	Fibroblasts	B cells	CombinationRibo	log(1 + Day)	0.476474	0.146947	3.2425	0.00590014	0.388099	one way regression_Response	Response_slope	0.0160962
260	ADAM17_ITGB1	Fibroblasts	B cells	CombinationRibo	log(1 + Day)	0.402099	0.125721	3.19836	0.00644156	0.38092	one way regression_Response	Response_slope	0.0174044
261	ZP3_MERTK	Fibroblasts	B cells	CombinationRibo	log(1 + Day)	0.257675	0.086744	2.97053	0.0127334	0.394674	one way regression_Response	Response_slope	0.0319801
262	THBS1_LRP5	Fibroblasts	B cells	CombinationRibo	log(1 + Day)	0.348634	0.10866	3.2085	0.0148891	0.537424	one way regression_Response	Response_slope	0.0367478
263	ADAM17_ERBB4	Fibroblasts	B cells	CombinationRibo	log(1 + Day)	0.27361	0.0951213	2.87643	0.0150671	0.377395	one way regression_Response	Response_slope	0.0371456
264	HSPG2_ITGB1	Fibroblasts	B cells	CombinationRibo	log(1 + Day)	0.264755	0.0958547	2.76204	0.0152793	0.306483	one way regression_Response	Response_slope	0.037631
265	IGF1_IGF1R	Fibroblasts	B cells	CombinationRibo	log(1 + Day)	0.243533	0.0818416	2.97566	0.0155588	0.439919	one way regression_Response	Response_slope	0.0382483
266	NID1_ITGAV	Fibroblasts	B cells	CombinationRibo	log(1 + Day)	0.40785	0.133182	3.06235	0.0182628	0.51154	one way regression_Response	Response_slope	0.0440875
267	THBS1_ITGB1	Fibroblasts	B cells	CombinationRibo	log(1 + Day)	0.401098	0.150366	2.66749	0.01839	0.289621	one way regression_Response	Response_slope	0.0443605
268	LIF_IL6ST	Fibroblasts	B cells	CombinationRibo	log(1 + Day)	0.254084	0.08072	3.14771	0.0198723	0.559972	one way regression_Response	Response_slope	0.047556
269	COL4A1_ITGAV	Fibroblasts	B cells	CombinationRibo	log(1 + Day)	0.441932	0.148924	2.9675	0.0208817	0.493864	one way regression_Response	Response_slope	0.0496745
270	ADAM12_SDC4	Fibroblasts	CD4+ T cells	CombinationRibo	log(1 + Day)	0.393332	0.0603019	6.52271	0.000327081	0.838533	one way regression_Response	Response_slope	0.00123179
271	RSPO3_SDC4	Fibroblasts	CD4+ T cells	CombinationRibo	log(1 + Day)	0.607004	0.109991	5.51865	0.000888827	0.786413	one way regression_Response	Response_slope	0.00297825
272	INHBA_ACVR2A	Fibroblasts	CD4+ T cells	CombinationRibo	log(1 + Day)	0.26987	0.0586775	4.59921	0.00129198	0.668355	one way regression_Response	Response_slope	0.00415664
273	COL4A1_ITGA1	Fibroblasts	CD4+ T cells	CombinationRibo	log(1 + Day)	0.472039	0.108362	4.35612	0.0018338	0.642548	one way regression_Response	Response_slope	0.00567877
274	LAMB1_ITGB1	Fibroblasts	CD4+ T cells	CombinationRibo	log(1 + Day)	0.36158	0.112313	3.21939	0.00617758	0.38435	one way regression_Response	Response_slope	0.0167628
275	FGF2_SDC4	Fibroblasts	CD4+ T cells	CombinationRibo	log(1 + Day)	0.399706	0.103633	3.85694	0.00623618	0.634302	one way regression_Response	Response_slope	0.0169018
276	CFH_SELL	Fibroblasts	CD4+ T cells	CombinationRibo	log(1 + Day)	0.415558	0.131205	3.16726	0.00811083	0.409936	one way regression_Response	Response_slope	0.021387
277	LAMB1_ITGA6	Fibroblasts	CD4+ T cells	CombinationRibo	log(1 + Day)	0.318344	0.103983	3.0615	0.00987152	0.39175	one way regression_Response	Response_slope	0.025483
278	COL18A1_ITGA5	Fibroblasts	CD4+ T cells	CombinationRibo	log(1 + Day)	0.210938	0.0648523	3.2526	0.0099559	0.489259	one way regression_Response	Response_slope	0.0256728
279	COL4A1_ITGAV	Fibroblasts	CD4+ T cells	CombinationRibo	log(1 + Day)	0.320256	0.10691	2.99558	0.011158	0.38017	one way regression_Response	Response_slope	0.0284183
280	IL6_IL6ST	Fibroblasts	CD4+ T cells	CombinationRibo	log(1 + Day)	0.416995	0.122302	3.40956	0.0112945	0.570473	one way regression_Response	Response_slope	0.0287273
281	ADAM17_ITGA5	Fibroblasts	CD4+ T cells	CombinationRibo	log(1 + Day)	0.304262	0.0961063	3.16589	0.0114413	0.474317	one way regression_Response	Response_slope	0.0290716
282	COL4A1_ITGB1	Fibroblasts	CD4+ T cells	CombinationRibo	log(1 + Day)	0.397973	0.142522	2.79235	0.0143953	0.31184	one way regression_Response	Response_slope	0.0356589
283	NPNT_ITGB1	Fibroblasts	CD4+ T cells	CombinationRibo	log(1 + Day)	0.216749	0.0790046	2.7435	0.0178156	0.334248	one way regression_Response	Response_slope	0.0431474
284	TGM2_SDC4	Fibroblasts	CD4+ T cells	CombinationRibo	log(1 + Day)	0.448029	0.14697	3.04843	0.0186243	0.50899	one way regression_Response	Response_slope	0.0448686
285	ADAM17_NOTCH1	Fibroblasts	CD4+ T cells	CombinationRibo	log(1 + Day)	0.265866	0.0966218	2.75161	0.0188364	0.353844	one way regression_Response	Response_slope	0.0453122
286	BMP2_BMPR2	Fibroblasts	CD4+ T cells	CombinationRibo	log(1 + Day)	0.267963	0.0881819	3.03875	0.0188801	0.507207	one way regression_Response	Response_slope	0.0454042
287	ICAM1_IL2RA	Fibroblasts	CD4+ T cells	CombinationRibo	log(1 + Day)	0.282014	0.103758	2.71799	0.0200033	0.347381	one way regression_Response	Response_slope	0.047835
288	LAMA2_ITGB1	Fibroblasts	CD4+ T cells	CombinationRibo	log(1 + Day)	0.403135	0.153713	2.62265	0.020072	0.281551	one way regression_Response	Response_slope	0.0479854
289	COL4A1_ITGA1	Fibroblasts	CD8+ T cells	CombinationRibo	log(1 + Day)	0.424537	0.10802	3.93018	0.00235135	0.546251	one way regression_Response	Response_slope	0.0070774
290	COL4A1_ITGB1	Fibroblasts	CD8+ T cells	CombinationRibo	log(1 + Day)	0.317742	0.111146	2.8588	0.014386	0.355565	one way regression_Response	Response_slope	0.0356398
291	APOE_SORL1	Fibroblasts	CD8+ T cells	CombinationRibo	log(1 + Day)	0.240443	0.084763	2.83665	0.0149897	0.35151	one way regression_Response	Response_slope	0.0369686
292	INHBA_ACVR2A	Fibroblasts	CD8+ T cells	CombinationRibo	log(1 + Day)	0.184756	0.0628828	2.93811	0.0165376	0.432864	one way regression_Response	Response_slope	0.0403823
293	THBS2_CD47	Fibroblasts	CD8+ T cells	CombinationRibo	log(1 + Day)	0.211407	0.0795448	2.6577	0.0171967	0.262901	one way regression_Response	Response_slope	0.0417858
294	LAMB1_ITGB1	Fibroblasts	CD8+ T cells	CombinationRibo	log(1 + Day)	0.248254	0.0908672	2.73206	0.0181971	0.332105	one way regression_Response	Response_slope	0.0439384
295	SERPINE1_LRP2	Fibroblasts	Cancer cells	CombinationRibo	log(1 + Day)	0.538221	0.150619	3.57339	0.00190231	0.359153	one way regression_Response	Response_slope	0.00586764
296	SERPINE1_LRP1	Fibroblasts	Cancer cells	CombinationRibo	log(1 + Day)	0.384978	0.108072	3.56225	0.00195216	0.357594	one way regression_Response	Response_slope	0.00600263
297	TGFB1_ITGB6	Fibroblasts	Cancer cells	CombinationRibo	log(1 + Day)	0.322973	0.0979478	3.2974	0.00378751	0.330495	one way regression_Response	Response_slope	0.0108178
298	FGF17_FGFR4	Fibroblasts	Cancer cells	CombinationRibo	log(1 + Day)	0.379601	0.0248476	15.2772	0.0042573	0.987255	one way regression_Response	Response_slope	0.0120129
299	LAMB1_ITGA6	Fibroblasts	Cancer cells	CombinationRibo	log(1 + Day)	0.339284	0.106443	3.18747	0.00443038	0.293966	one way regression_Response	Response_slope	0.0124504
300	F7_F3	Fibroblasts	Cancer cells	CombinationRibo	log(1 + Day)	0.264712	0.0724538	3.65353	0.00528845	0.552538	one way regression_Response	Response_slope	0.0145753
301	INHBA_BAMBI	Fibroblasts	Cancer cells	CombinationRibo	log(1 + Day)	0.347395	0.120767	2.87657	0.00966311	0.266719	one way regression_Response	Response_slope	0.0250062
302	LAMA2_ITGB1	Fibroblasts	Cancer cells	CombinationRibo	log(1 + Day)	0.378371	0.133506	2.83412	0.00993803	0.242222	one way regression_Response	Response_slope	0.0256327
303	SEMA4A_PLXND1	Fibroblasts	Cancer cells	CombinationRibo	log(1 + Day)	0.275143	0.0960209	2.86545	0.0102839	0.275108	one way regression_Response	Response_slope	0.0264314
304	ADAM9_ITGA6	Fibroblasts	Cancer cells	CombinationRibo	log(1 + Day)	0.272843	0.0979284	2.78615	0.0110679	0.235118	one way regression_Response	Response_slope	0.0282223
305	COL4A1_ITGAV	Fibroblasts	Cancer cells	CombinationRibo	log(1 + Day)	0.358422	0.130375	2.74916	0.0120215	0.229634	one way regression_Response	Response_slope	0.0303541
306	RTN4_TNFRSF19	Fibroblasts	Cancer cells	CombinationRibo	log(1 + Day)	0.334352	0.121136	2.76013	0.0124581	0.248638	one way regression_Response	Response_slope	0.0313492
307	TGFB2_TGFBR2	Fibroblasts	Cancer cells	CombinationRibo	log(1 + Day)	0.312654	0.113864	2.74586	0.0132893	0.256061	one way regression_Response	Response_slope	0.0332205
308	EDN1_EDNRB	Fibroblasts	Cancer cells	CombinationRibo	log(1 + Day)	0.051093	0.0136827	3.73413	0.0135133	0.683272	one way regression_Response	Response_slope	0.0337232
309	COL4A1_ITGB8	Fibroblasts	Cancer cells	CombinationRibo	log(1 + Day)	0.452658	0.16859	2.68497	0.0142384	0.228198	one way regression_Response	Response_slope	0.0353361
310	THBS2_ITGA6	Fibroblasts	Cancer cells	CombinationRibo	log(1 + Day)	0.267901	0.100984	2.65289	0.0148818	0.215346	one way regression_Response	Response_slope	0.0367332
311	EFNA1_EPHA2	Fibroblasts	Cancer cells	CombinationRibo	log(1 + Day)	0.110753	0.0410701	2.69669	0.0165683	0.281614	one way regression_Response	Response_slope	0.0404485
312	BMP2_BMPR1A	Fibroblasts	Cancer cells	CombinationRibo	log(1 + Day)	0.149712	0.0481601	3.10864	0.0171138	0.519913	one way regression_Response	Response_slope	0.0416134
313	EFNA5_EPHA2	Fibroblasts	Cancer cells	CombinationRibo	log(1 + Day)	0.261382	0.0990845	2.63797	0.0172666	0.248714	one way regression_Response	Response_slope	0.0419402
314	COL4A1_ITGB1	Fibroblasts	Cancer cells	CombinationRibo	log(1 + Day)	0.346661	0.135987	2.54921	0.0186757	0.199956	one way regression_Response	Response_slope	0.0449777
315	TGFA_ERBB4	Fibroblasts	Cancer cells	CombinationRibo	log(1 + Day)	0.266644	0.0875996	3.04389	0.0187438	0.508155	one way regression_Response	Response_slope	0.0451124
316	AMH_ACVR1	Fibroblasts	Cancer cells	CombinationRibo	log(1 + Day)	0.153796	0.0559871	2.74699	0.0189925	0.352959	one way regression_Response	Response_slope	0.0456481
317	LTB_TNFRSF1A	Fibroblasts	Cancer cells	CombinationRibo	log(1 + Day)	0.191628	0.0711259	2.69421	0.0195173	0.324983	one way regression_Response	Response_slope	0.0467942
318	CFH_ITGAM	Fibroblasts	Cancer cells	CombinationRibo	log(1 + Day)	0.351769	0.137904	2.55082	0.0195249	0.215892	one way regression_Response	Response_slope	0.0468091
319	THBS1_ITGA6	Fibroblasts	Cancer cells	CombinationRibo	log(1 + Day)	0.283421	0.112946	2.50934	0.020814	0.201423	one way regression_Response	Response_slope	0.0495327
320	EFNA1_EPHA4	Fibroblasts	Endothelial cells	CombinationRibo	log(1 + Day)	0.22206	0.0613466	3.61977	0.00230107	0.415863	one way regression_Response	Response_slope	0.00694337
321	NCAM1_GFRA1	Fibroblasts	Endothelial cells	CombinationRibo	log(1 + Day)	-0.406489	0.113937	-3.56767	0.00343809	0.455852	one way regression_Response	Response_slope	0.00992617
322	NODAL_ACVR2A	Fibroblasts	Endothelial cells	CombinationRibo	log(1 + Day)	-0.110827	0.0231174	-4.79407	0.00490925	0.785585	one way regression_Response	Response_slope	0.0136373
323	GDNF_GFRA1	Fibroblasts	Endothelial cells	CombinationRibo	log(1 + Day)	-0.293073	0.081672	-3.58842	0.00494209	0.519162	one way regression_Response	Response_slope	0.0137211
324	NODAL_ACVR1B	Fibroblasts	Endothelial cells	CombinationRibo	log(1 + Day)	-0.142512	0.0337431	-4.22343	0.00830042	0.737273	one way regression_Response	Response_slope	0.0218321
325	HGF_SDC1	Fibroblasts	Endothelial cells	CombinationRibo	log(1 + Day)	-0.340033	0.106276	-3.19952	0.00846184	0.434947	one way regression_Response	Response_slope	0.0222161
326	TGFB2_TGFBR2	Fibroblasts	Endothelial cells	CombinationRibo	log(1 + Day)	0.251262	0.0912959	2.75217	0.0122875	0.238425	one way regression_Response	Response_slope	0.0309658
327	PTN_SDC1	Fibroblasts	Endothelial cells	CombinationRibo	log(1 + Day)	-0.360631	0.121311	-2.97277	0.0126825	0.39508	one way regression_Response	Response_slope	0.0318644
328	COL4A1_ITGAV	Fibroblasts	Endothelial cells	CombinationRibo	log(1 + Day)	0.348399	0.128969	2.70143	0.0130368	0.214955	one way regression_Response	Response_slope	0.0326546
329	EFNA5_EPHA4	Fibroblasts	Endothelial cells	CombinationRibo	log(1 + Day)	0.265476	0.0991816	2.67666	0.0137807	0.211371	one way regression_Response	Response_slope	0.0343299
330	COL4A1_CD93	Fibroblasts	Endothelial cells	CombinationRibo	log(1 + Day)	0.31533	0.119343	2.64222	0.0148821	0.206386	one way regression_Response	Response_slope	0.0367332
331	LAMA2_RPSA	Fibroblasts	Endothelial cells	CombinationRibo	log(1 + Day)	0.328966	0.126947	2.59137	0.0174494	0.213931	one way regression_Response	Response_slope	0.0423377
332	LAMB1_ITGA6	Fibroblasts	Endothelial cells	CombinationRibo	log(1 + Day)	0.265497	0.104571	2.53892	0.0187028	0.191454	one way regression_Response	Response_slope	0.0450284
333	AMH_EGFR	Fibroblasts	Fibroblasts	CombinationRibo	log(1 + Day)	0.36068	0.0920231	3.91945	0.00239512	0.5448	one way regression_Response	Response_slope	0.00719578
334	TGFB3_TGFBR1	Fibroblasts	Fibroblasts	CombinationRibo	log(1 + Day)	0.177293	0.0547345	3.23915	0.00411151	0.311296	one way regression_Response	Response_slope	0.0116489
335	TGFB2_TGFBR2	Fibroblasts	Fibroblasts	CombinationRibo	log(1 + Day)	0.26645	0.0841186	3.16756	0.00484143	0.300779	one way regression_Response	Response_slope	0.0134738
336	INHBA_TGFBR3	Fibroblasts	Fibroblasts	CombinationRibo	log(1 + Day)	0.316467	0.100283	3.15574	0.0049734	0.299035	one way regression_Response	Response_slope	0.0137957
337	TGFB2_TGFBR3	Fibroblasts	Fibroblasts	CombinationRibo	log(1 + Day)	0.378726	0.127567	2.96885	0.00758928	0.271189	one way regression_Response	Response_slope	0.0201398
338	SEMA6A_PLXNA2	Fibroblasts	Fibroblasts	CombinationRibo	log(1 + Day)	0.256711	0.087953	2.91873	0.00820871	0.254717	one way regression_Response	Response_slope	0.0216159
339	LAMA2_RPSA	Fibroblasts	Fibroblasts	CombinationRibo	log(1 + Day)	0.305017	0.107037	2.84963	0.0093204	0.236398	one way regression_Response	Response_slope	0.0242166
340	THBS1_ITGA2B	Fibroblasts	Fibroblasts	CombinationRibo	log(1 + Day)	0.277723	0.0892826	3.11061	0.0110492	0.44094	one way regression_Response	Response_slope	0.0281838
341	NDP_FZD4	Fibroblasts	Fibroblasts	CombinationRibo	log(1 + Day)	-0.308327	0.0994858	-3.09921	0.0112659	0.438921	one way regression_Response	Response_slope	0.0286644
342	NXPH3_NRXN1	Fibroblasts	Fibroblasts	CombinationRibo	log(1 + Day)	-0.35831	0.102413	-3.49866	0.0128473	0.616241	one way regression_Response	Response_slope	0.0322393
343	COL4A1_ITGAV	Fibroblasts	Fibroblasts	CombinationRibo	log(1 + Day)	0.335735	0.126359	2.65699	0.0144	0.208524	one way regression_Response	Response_slope	0.0356692
344	INHA_TGFBR3	Fibroblasts	Fibroblasts	CombinationRibo	log(1 + Day)	0.35518	0.122604	2.89696	0.0145239	0.3812	one way regression_Response	Response_slope	0.0359588
345	COL4A1_ITGA1	Fibroblasts	Fibroblasts	CombinationRibo	log(1 + Day)	0.33188	0.124764	2.66005	0.0150336	0.224402	one way regression_Response	Response_slope	0.0370727
346	TGFB1_TGFBR1	Fibroblasts	Fibroblasts	CombinationRibo	log(1 + Day)	0.172795	0.0655091	2.63773	0.0157819	0.220999	one way regression_Response	Response_slope	0.0387338
347	SERPING1_SELP	Fibroblasts	Fibroblasts	CombinationRibo	log(1 + Day)	0.31469	0.106091	2.96621	0.0157993	0.438152	one way regression_Response	Response_slope	0.0387722
348	ANXA1_FPR1	Fibroblasts	Fibroblasts	CombinationRibo	log(1 + Day)	0.785991	0.251781	3.12173	0.0168031	0.52225	one way regression_Response	Response_slope	0.0409508
349	SERPINE1_LRP1	Fibroblasts	Fibroblasts	CombinationRibo	log(1 + Day)	0.30893	0.119405	2.58725	0.0171891	0.2056	one way regression_Response	Response_slope	0.0417704
350	ICAM1_EGFR	Fibroblasts	Fibroblasts	CombinationRibo	log(1 + Day)	0.328037	0.129317	2.53668	0.020119	0.213674	one way regression_Response	Response_slope	0.0480837
351	COL4A1_ITGAV	Fibroblasts	Macrophages	CombinationRibo	log(1 + Day)	0.364698	0.0878696	4.15044	0.00045345	0.424478	one way regression_Response	Response_slope	0.00164398
352	LAMA2_RPSA	Fibroblasts	Macrophages	CombinationRibo	log(1 + Day)	0.386323	0.0906554	4.26144	0.000596769	0.50234	one way regression_Response	Response_slope	0.0020915
353	SERPINE1_LRP1	Fibroblasts	Macrophages	CombinationRibo	log(1 + Day)	0.348555	0.0925703	3.7653	0.0014168	0.409526	one way regression_Response	Response_slope	0.00451163
354	SLIT2_SDC1	Fibroblasts	Macrophages	CombinationRibo	log(1 + Day)	0.346868	0.0915526	3.78873	0.0025822	0.506726	one way regression_Response	Response_slope	0.00769264
355	NID1_ITGAV	Fibroblasts	Macrophages	CombinationRibo	log(1 + Day)	0.27162	0.0863828	3.14438	0.00489513	0.287729	one way regression_Response	Response_slope	0.0136055
356	TGFB2_TGFBR2	Fibroblasts	Macrophages	CombinationRibo	log(1 + Day)	0.255821	0.0815954	3.13524	0.00544938	0.306271	one way regression_Response	Response_slope	0.0149818
357	COL4A1_ITGB1	Fibroblasts	Macrophages	CombinationRibo	log(1 + Day)	0.314918	0.103745	3.03551	0.00680443	0.29114	one way regression_Response	Response_slope	0.0182659
358	FGF17_FGFR1	Fibroblasts	Macrophages	CombinationRibo	log(1 + Day)	0.410968	0.0355606	11.5568	0.00740419	0.97787	one way regression_Response	Response_slope	0.0197045
359	LAMA2_ITGB1	Fibroblasts	Macrophages	CombinationRibo	log(1 + Day)	0.321209	0.107165	2.99734	0.0074052	0.285307	one way regression_Response	Response_slope	0.0197056
360	THBS1_SDC1	Fibroblasts	Macrophages	CombinationRibo	log(1 + Day)	0.415999	0.133984	3.10483	0.00910783	0.399261	one way regression_Response	Response_slope	0.0237349
361	SEMA6D_PLXNA1	Fibroblasts	Macrophages	CombinationRibo	log(1 + Day)	0.249714	0.0866921	2.88047	0.0114387	0.313219	one way regression_Response	Response_slope	0.0290662
362	ADAM9_ITGAV	Fibroblasts	Macrophages	CombinationRibo	log(1 + Day)	0.230465	0.083428	2.76245	0.0116702	0.231605	one way regression_Response	Response_slope	0.0295808
363	TGFB2_TGFBR1	Fibroblasts	Macrophages	CombinationRibo	log(1 + Day)	0.177037	0.0653579	2.70873	0.014901	0.260392	one way regression_Response	Response_slope	0.0367757
364	SERPINE1_LRP2	Fibroblasts	Macrophages	CombinationRibo	log(1 + Day)	0.428473	0.155213	2.76055	0.0162078	0.321068	one way regression_Response	Response_slope	0.0396703
365	SEMA6A_PLXNA2	Fibroblasts	Macrophages	CombinationRibo	log(1 + Day)	0.33467	0.126472	2.64619	0.0169744	0.250073	one way regression_Response	Response_slope	0.0413131
366	LAMB1_ITGB1	Fibroblasts	Macrophages	CombinationRibo	log(1 + Day)	0.240647	0.0926281	2.59799	0.0176607	0.223288	one way regression_Response	Response_slope	0.0428114
367	NODAL_ACVR2A	Fibroblasts	Macrophages	CombinationRibo	log(1 + Day)	-0.197157	0.0576384	-3.42058	0.0188263	0.640727	one way regression_Response	Response_slope	0.045293
368	EFNB1_EPHB3	Fibroblasts	Macrophages	CombinationRibo	log(1 + Day)	0.412142	0.150873	2.73172	0.0195181	0.350027	one way regression_Response	Response_slope	0.0467945
369	COL4A1_CD93	Fibroblasts	Macrophages	CombinationRibo	log(1 + Day)	0.387449	0.149503	2.59159	0.019674	0.251639	one way regression_Response	Response_slope	0.0471291
370	PDAP1_PDGFRB	Fibroblasts	Macrophages	CombinationRibo	log(1 + Day)	-0.247866	0.0885056	-2.80057	0.0206934	0.406288	one way regression_Response	Response_slope	0.0492757
371	COL4A1_ITGB8	Fibroblasts	Macrophages	CombinationRibo	log(1 + Day)	0.288946	0.110997	2.6032	0.0208472	0.278035	one way regression_Response	Response_slope	0.0496046
372	TGFA_EGFR	Fibroblasts	Normal epithelial cells	CombinationRibo	log(1 + Day)	0.268306	0.0431725	6.21473	0.00157644	0.862458	one way regression_Response	Response_slope	0.00496167
373	COL4A1_ITGB8	Fibroblasts	Normal epithelial cells	CombinationRibo	log(1 + Day)	0.469319	0.129434	3.62594	0.00193239	0.389998	one way regression_Response	Response_slope	0.00594855
374	RARRES2_CMKLR1	Fibroblasts	Normal epithelial cells	CombinationRibo	log(1 + Day)	-0.286312	0.0499302	-5.73425	0.00225886	0.841612	one way regression_Response	Response_slope	0.00682875
375	SERPINE1_LRP1	Fibroblasts	Normal epithelial cells	CombinationRibo	log(1 + Day)	0.392688	0.116724	3.36425	0.00425902	0.392055	one way regression_Response	Response_slope	0.0120171
376	LIF_LIFR	Fibroblasts	Normal epithelial cells	CombinationRibo	log(1 + Day)	0.309889	0.0790853	3.91841	0.0044283	0.614626	one way regression_Response	Response_slope	0.0124451
377	LTB_LTBR	Fibroblasts	Normal epithelial cells	CombinationRibo	log(1 + Day)	0.144251	0.0384659	3.7501	0.00455399	0.56641	one way regression_Response	Response_slope	0.0127621
378	SERPINE1_LRP2	Fibroblasts	Normal epithelial cells	CombinationRibo	log(1 + Day)	0.448115	0.136892	3.27348	0.0047789	0.363669	one way regression_Response	Response_slope	0.0133198
379	THBS2_ITGB1	Fibroblasts	Normal epithelial cells	CombinationRibo	log(1 + Day)	0.322177	0.101268	3.18142	0.00516932	0.324358	one way regression_Response	Response_slope	0.0142803
380	LAMA2_ITGB1	Fibroblasts	Normal epithelial cells	CombinationRibo	log(1 + Day)	0.464645	0.152234	3.05218	0.00685978	0.304432	one way regression_Response	Response_slope	0.0183996
381	COL4A1_ITGB1	Fibroblasts	Normal epithelial cells	CombinationRibo	log(1 + Day)	0.428052	0.141567	3.02368	0.00729937	0.299995	one way regression_Response	Response_slope	0.0194537
382	ADAM17_ITGB1	Fibroblasts	Normal epithelial cells	CombinationRibo	log(1 + Day)	0.346906	0.124209	2.79293	0.0120174	0.263579	one way regression_Response	Response_slope	0.0303461
383	LAMB1_ITGB1	Fibroblasts	Normal epithelial cells	CombinationRibo	log(1 + Day)	0.354339	0.129842	2.729	0.0137753	0.253363	one way regression_Response	Response_slope	0.0343191
384	ADAM9_ITGB1	Fibroblasts	Normal epithelial cells	CombinationRibo	log(1 + Day)	0.324054	0.119079	2.72134	0.0140018	0.252136	one way regression_Response	Response_slope	0.0348062
385	FN1_ITGB8	Fibroblasts	Normal epithelial cells	CombinationRibo	log(1 + Day)	0.305258	0.117177	2.6051	0.0179063	0.233455	one way regression_Response	Response_slope	0.0433435
386	ADAM12_SDC4	Fibroblasts	Normal epithelial cells	CombinationRibo	log(1 + Day)	0.264864	0.101189	2.61751	0.018015	0.245327	one way regression_Response	Response_slope	0.0435652
387	THBS1_ITGB1	Fibroblasts	Normal epithelial cells	CombinationRibo	log(1 + Day)	0.352649	0.137368	2.56718	0.0199899	0.236978	one way regression_Response	Response_slope	0.0478063
388	ADAM12_ITGB1	Fibroblasts	Normal epithelial cells	CombinationRibo	log(1 + Day)	0.272569	0.107024	2.54681	0.0202342	0.224054	one way regression_Response	Response_slope	0.048326
389	THBS2_CD47	Fibroblasts	Normal epithelial cells	CombinationRibo	log(1 + Day)	0.221064	0.0871978	2.5352	0.0207309	0.22218	one way regression_Response	Response_slope	0.0493561
390	RELN_LRP8	Fibroblasts	Pericytes	CombinationRibo	log(1 + Day)	0.401999	0.0298419	13.471	0.000175698	0.973041	one way regression_Response	Response_slope	0.000711714
391	SERPINE1_LRP1	Fibroblasts	Pericytes	CombinationRibo	log(1 + Day)	0.416809	0.127789	3.2617	0.00567895	0.391201	one way regression_Response	Response_slope	0.015549
392	THBS1_ITGA3	Fibroblasts	Pericytes	CombinationRibo	log(1 + Day)	0.312194	0.0975361	3.2008	0.00695682	0.397724	one way regression_Response	Response_slope	0.0186358
393	ANXA1_EGFR	Fibroblasts	Pericytes	CombinationRibo	log(1 + Day)	0.411848	0.139335	2.95581	0.00929739	0.312765	one way regression_Response	Response_slope	0.0241634
394	TGFB2_TGFBR1	Fibroblasts	Pericytes	CombinationRibo	log(1 + Day)	0.294494	0.0988118	2.98035	0.00993068	0.344478	one way regression_Response	Response_slope	0.0256187
395	EFNA1_EPHA3	Fibroblasts	Pericytes	CombinationRibo	log(1 + Day)	0.163157	0.0553335	2.94862	0.0121755	0.371809	one way regression_Response	Response_slope	0.0307107
396	LAMA2_ITGA7	Fibroblasts	Pericytes	CombinationRibo	log(1 + Day)	0.396438	0.144931	2.73535	0.0140941	0.264769	one way regression_Response	Response_slope	0.0350078
397	TGFA_EGFR	Fibroblasts	Pericytes	CombinationRibo	log(1 + Day)	0.317817	0.101627	3.12729	0.0166729	0.52324	one way regression_Response	Response_slope	0.0406633
398	NODAL_ACVR2A	Fibroblasts	Pericytes	CombinationRibo	log(1 + Day)	-0.105519	0.0308702	-3.41814	0.0188762	0.640367	one way regression_Response	Response_slope	0.0453982
399	NTN1_DCC	Macrophages	Adipocytes	CombinationRibo	log(1 + Day)	-0.298935	0.0323342	-9.24516	0.000760951	0.944117	one way regression_Response	Response_slope	0.00259604
400	TGFB2_TGFBR3	Macrophages	Adipocytes	CombinationRibo	log(1 + Day)	0.317418	0.0865859	3.66593	0.00284935	0.47048	one way regression_Response	Response_slope	0.00839698
401	TGFB3_TGFBR3	Macrophages	Adipocytes	CombinationRibo	log(1 + Day)	0.224603	0.071534	3.13981	0.0163836	0.525458	one way regression_Response	Response_slope	0.0400507
402	TGFB1_TGFBR3	Macrophages	Adipocytes	CombinationRibo	log(1 + Day)	0.253112	0.0946699	2.67363	0.0166463	0.265605	one way regression_Response	Response_slope	0.040609
403	GAS6_MERTK	Macrophages	B cells	CombinationRibo	log(1 + Day)	0.403038	0.0717434	5.61777	0.000156121	0.718041	one way regression_Response	Response_slope	0.000641296
404	HRAS_INSR	Macrophages	B cells	CombinationRibo	log(1 + Day)	0.251433	0.0421688	5.96254	0.000337208	0.79335	one way regression_Response	Response_slope	0.00126476
405	SORBS1_INSR	Macrophages	B cells	CombinationRibo	log(1 + Day)	0.329752	0.072902	4.52322	0.000867438	0.618558	one way regression_Response	Response_slope	0.00291453
406	ZP3_MERTK	Macrophages	B cells	CombinationRibo	log(1 + Day)	0.307472	0.0742362	4.14181	0.00200605	0.594912	one way regression_Response	Response_slope	0.00614706
407	F13A1_ITGB1	Macrophages	B cells	CombinationRibo	log(1 + Day)	0.392492	0.128584	3.05242	0.00925686	0.372682	one way regression_Response	Response_slope	0.0240713
408	NCAM1_GFRA1	Macrophages	B cells	CombinationRibo	log(1 + Day)	-0.710864	0.152199	-4.67062	0.00951393	0.806312	one way regression_Response	Response_slope	0.0246702
409	FN1_ITGB8	Macrophages	B cells	CombinationRibo	log(1 + Day)	-0.225548	0.0403242	-5.59336	0.0112877	0.883333	one way regression_Response	Response_slope	0.0287123
410	BMP7_ACVR2A	Macrophages	CD4+ T cells	CombinationRibo	log(1 + Day)	0.27413	0.0602679	4.54852	0.00612078	0.766437	one way regression_Response	Response_slope	0.0166332
411	ADAM17_ITGA5	Macrophages	CD4+ T cells	CombinationRibo	log(1 + Day)	0.222809	0.0756753	2.94427	0.0163727	0.434028	one way regression_Response	Response_slope	0.0400298
412	LRPAP1_SORL1	Macrophages	CD4+ T cells	CombinationRibo	log(1 + Day)	0.226393	0.0840566	2.69334	0.0195488	0.324818	one way regression_Response	Response_slope	0.046863
413	LRPAP1_SORL1	Macrophages	CD8+ T cells	CombinationRibo	log(1 + Day)	0.281076	0.0846816	3.3192	0.00775788	0.476617	one way regression_Response	Response_slope	0.020551
414	TGFB1_ITGB6	Macrophages	Cancer cells	CombinationRibo	log(1 + Day)	0.336501	0.101947	3.30074	0.00451225	0.36791	one way regression_Response	Response_slope	0.0126579
415	SERPINE1_LRP2	Macrophages	Cancer cells	CombinationRibo	log(1 + Day)	0.647111	0.174474	3.70893	0.004853	0.560559	one way regression_Response	Response_slope	0.0135048
416	PROS1_AXL	Macrophages	Cancer cells	CombinationRibo	log(1 + Day)	0.101808	0.0301691	3.37459	0.00706663	0.48569	one way regression_Response	Response_slope	0.0189009
417	EFNB1_ERBB2	Macrophages	Cancer cells	CombinationRibo	log(1 + Day)	0.305291	0.0885647	3.4471	0.0073081	0.52113	one way regression_Response	Response_slope	0.0194746
418	LRPAP1_SORL1	Macrophages	Cancer cells	CombinationRibo	log(1 + Day)	0.210911	0.0673149	3.13321	0.00733234	0.370197	one way regression_Response	Response_slope	0.0195321
419	TG_LRP2	Macrophages	Cancer cells	CombinationRibo	log(1 + Day)	0.279465	0.0956587	2.92148	0.00998555	0.307113	one way regression_Response	Response_slope	0.0257403
420	PGF_NRP1	Macrophages	Cancer cells	CombinationRibo	log(1 + Day)	0.318748	0.091919	3.4677	0.0178936	0.647576	one way regression_Response	Response_slope	0.0433142
421	NPNT_ITGA8	Macrophages	Cancer cells	CombinationRibo	log(1 + Day)	0.0291055	0.0108408	2.68481	0.0187285	0.307212	one way regression_Response	Response_slope	0.0450803
422	MADCAM1_CD44	Macrophages	Cancer cells	CombinationRibo	log(1 + Day)	0.168718	0.0576667	2.92574	0.0191223	0.456521	one way regression_Response	Response_slope	0.0459234
423	TGFA_ERBB2	Macrophages	Cancer cells	CombinationRibo	log(1 + Day)	0.270883	0.102903	2.6324	0.0206927	0.297525	one way regression_Response	Response_slope	0.0492757
424	HBEGF_CD9	Macrophages	Endothelial cells	CombinationRibo	log(1 + Day)	0.279485	0.101114	2.76406	0.0171497	0.338086	one way regression_Response	Response_slope	0.04169
425	HBEGF_EGFR	Macrophages	Fibroblasts	CombinationRibo	log(1 + Day)	0.368504	0.0788936	4.6709	0.000540659	0.615581	one way regression_Response	Response_slope	0.00191732
426	TGFB2_TGFBR2	Macrophages	Fibroblasts	CombinationRibo	log(1 + Day)	0.251804	0.0807958	3.11655	0.00707398	0.352564	one way regression_Response	Response_slope	0.018919
427	TGFA_ERBB4	Macrophages	Fibroblasts	CombinationRibo	log(1 + Day)	0.346734	0.115709	2.99661	0.00961599	0.347248	one way regression_Response	Response_slope	0.0248989
428	PTN_SDC1	Macrophages	Fibroblasts	CombinationRibo	log(1 + Day)	-0.170265	0.0419814	-4.05573	0.00977011	0.720266	one way regression_Response	Response_slope	0.0252536
429	TGFB2_TGFBR3	Macrophages	Fibroblasts	CombinationRibo	log(1 + Day)	0.367025	0.127013	2.88967	0.0112274	0.314781	one way regression_Response	Response_slope	0.0285764
430	HBEGF_CD44	Macrophages	Fibroblasts	CombinationRibo	log(1 + Day)	0.282676	0.0969455	2.91582	0.0129404	0.365916	one way regression_Response	Response_slope	0.032448
431	ANXA1_FPR1	Macrophages	Fibroblasts	CombinationRibo	log(1 + Day)	0.757807	0.233947	3.23923	0.0177039	0.575568	one way regression_Response	Response_slope	0.0429099
432	CCL3_CCR5	Macrophages	Macrophages	CombinationRibo	log(1 + Day)	0.302756	0.0669776	4.52027	0.00194922	0.683464	one way regression_Response	Response_slope	0.00599536
433	PROS1_AXL	Macrophages	Macrophages	CombinationRibo	log(1 + Day)	0.269163	0.0729556	3.68941	0.00242769	0.456753	one way regression_Response	Response_slope	0.0072811
434	PDAP1_PDGFRB	Macrophages	Macrophages	CombinationRibo	log(1 + Day)	-0.268537	0.0738641	-3.63555	0.00543838	0.549899	one way regression_Response	Response_slope	0.0149539
435	TGFB2_TGFBR1	Macrophages	Macrophages	CombinationRibo	log(1 + Day)	0.199411	0.0638953	3.12091	0.00751377	0.368156	one way regression_Response	Response_slope	0.0199593
436	PDGFB_PDGFRB	Macrophages	Macrophages	CombinationRibo	log(1 + Day)	-0.253407	0.0761235	-3.3289	0.00881455	0.502031	one way regression_Response	Response_slope	0.0230303
437	JAG2_NOTCH2	Macrophages	Macrophages	CombinationRibo	log(1 + Day)	0.383979	0.0950391	4.04022	0.00992055	0.718619	one way regression_Response	Response_slope	0.0255936
438	HRAS_INSR	Macrophages	Macrophages	CombinationRibo	log(1 + Day)	0.209961	0.0732647	2.86578	0.015357	0.375413	one way regression_Response	Response_slope	0.0378013
439	TGFB2_TGFBR2	Macrophages	Macrophages	CombinationRibo	log(1 + Day)	0.22946	0.0855514	2.68213	0.0170588	0.279079	one way regression_Response	Response_slope	0.0414932
440	ZP3_MERTK	Macrophages	Macrophages	CombinationRibo	log(1 + Day)	0.193283	0.0738768	2.61628	0.0203226	0.280401	one way regression_Response	Response_slope	0.0485146
441	TGFA_ERBB2	Macrophages	Macrophages	CombinationRibo	log(1 + Day)	0.364986	0.137539	2.65369	0.0210353	0.3173	one way regression_Response	Response_slope	0.0499949
442	TGFB1_ITGB8	Macrophages	Normal epithelial cells	CombinationRibo	log(1 + Day)	0.296105	0.10018	2.95575	0.0104266	0.340266	one way regression_Response	Response_slope	0.0267608
443	GDF11_ACVR1B	Macrophages	Normal epithelial cells	CombinationRibo	log(1 + Day)	-0.211538	0.0637473	-3.31838	0.0105655	0.526606	one way regression_Response	Response_slope	0.0270786
444	NCAM1_ROBO1	Macrophages	Normal epithelial cells	CombinationRibo	log(1 + Day)	-0.365132	0.117011	-3.12049	0.010865	0.442683	one way regression_Response	Response_slope	0.0277603
445	NPNT_ITGB1	Macrophages	Normal epithelial cells	CombinationRibo	log(1 + Day)	0.216192	0.0752551	2.87279	0.0116179	0.311915	one way regression_Response	Response_slope	0.0294641
446	ADAM17_ITGB1	Macrophages	Normal epithelial cells	CombinationRibo	log(1 + Day)	0.286932	0.0992874	2.88991	0.0118764	0.328907	one way regression_Response	Response_slope	0.0300336
447	GDF11_ACVR2B	Macrophages	Normal epithelial cells	CombinationRibo	log(1 + Day)	-0.281858	0.0867546	-3.24891	0.0140785	0.5443	one way regression_Response	Response_slope	0.0349754
448	RSPO4_LGR6	Macrophages	Pericytes	CombinationRibo	log(1 + Day)	-0.524499	0.0753155	-6.96402	0.00607515	0.922326	one way regression_Response	Response_slope	0.0165234
449	LRPAP1_SORT1	Macrophages	Pericytes	CombinationRibo	log(1 + Day)	0.250002	0.0816174	3.06309	0.00842795	0.358495	one way regression_Response	Response_slope	0.0221387
450	ANXA1_EGFR	Macrophages	Pericytes	CombinationRibo	log(1 + Day)	0.335417	0.115495	2.90417	0.0103511	0.304253	one way regression_Response	Response_slope	0.0265883
451	HBEGF_EGFR	Macrophages	Pericytes	CombinationRibo	log(1 + Day)	0.286877	0.103507	2.77157	0.0181758	0.357657	one way regression_Response	Response_slope	0.0438982
452	GNAI2_EGFR	Macrophages	Pericytes	CombinationRibo	log(1 + Day)	0.243759	0.0929996	2.62108	0.0185296	0.256669	one way regression_Response	Response_slope	0.0446681
453	SPP1_ITGAV	Normal epithelial cells	Adipocytes	CombinationRibo	log(1 + Day)	0.399247	0.0895373	4.45901	0.00211385	0.67722	one way regression_Response	Response_slope	0.00644113
454	TGFB2_TGFBR3	Normal epithelial cells	Adipocytes	CombinationRibo	log(1 + Day)	0.343044	0.104567	3.28061	0.00546931	0.394242	one way regression_Response	Response_slope	0.015032
455	ANXA1_EGFR	Normal epithelial cells	Adipocytes	CombinationRibo	log(1 + Day)	0.41311	0.134882	3.06276	0.00843358	0.358439	one way regression_Response	Response_slope	0.0221492
456	COL4A1_ITGAV	Normal epithelial cells	Adipocytes	CombinationRibo	log(1 + Day)	0.395346	0.13091	3.01998	0.011656	0.403588	one way regression_Response	Response_slope	0.0295472
457	GAS6_MERTK	Normal epithelial cells	B cells	CombinationRibo	log(1 + Day)	0.381549	0.0717884	5.3149	0.000715414	0.751712	one way regression_Response	Response_slope	0.00245777
458	ZP3_MERTK	Normal epithelial cells	B cells	CombinationRibo	log(1 + Day)	0.430379	0.104303	4.12625	0.00331553	0.640373	one way regression_Response	Response_slope	0.00960743
459	SORBS1_INSR	Normal epithelial cells	B cells	CombinationRibo	log(1 + Day)	0.469632	0.131287	3.57714	0.00595731	0.541199	one way regression_Response	Response_slope	0.0162381
460	SPP1_ITGB1	Normal epithelial cells	B cells	CombinationRibo	log(1 + Day)	0.479413	0.127629	3.7563	0.00710928	0.621028	one way regression_Response	Response_slope	0.019002
461	EFNB2_EPHB1	Normal epithelial cells	B cells	CombinationRibo	log(1 + Day)	-0.412166	0.0749894	-5.49632	0.0118516	0.879553	one way regression_Response	Response_slope	0.0299835
462	COL4A1_ITGB1	Normal epithelial cells	B cells	CombinationRibo	log(1 + Day)	0.409831	0.135693	3.02027	0.0128894	0.424748	one way regression_Response	Response_slope	0.0323341
463	APOE_SORL1	Normal epithelial cells	B cells	CombinationRibo	log(1 + Day)	-0.422202	0.101996	-4.13938	0.0143837	0.76342	one way regression_Response	Response_slope	0.0356356
464	PSEN1_NOTCH2	Normal epithelial cells	B cells	CombinationRibo	log(1 + Day)	0.174834	0.0604486	2.89227	0.0178182	0.424137	one way regression_Response	Response_slope	0.0431508
465	COL4A1_ITGAV	Normal epithelial cells	CD4+ T cells	CombinationRibo	log(1 + Day)	0.384778	0.0961132	4.00338	0.00516764	0.652582	one way regression_Response	Response_slope	0.0142768
466	COL4A1_ITGA1	Normal epithelial cells	CD8+ T cells	CombinationRibo	log(1 + Day)	0.335527	0.117956	2.84451	0.0192611	0.414904	one way regression_Response	Response_slope	0.0462232
467	SPP1_ITGAV	Normal epithelial cells	Cancer cells	CombinationRibo	log(1 + Day)	0.300233	0.0941447	3.18906	0.008621	0.433162	one way regression_Response	Response_slope	0.0225806
468	ADAM10_AXL	Normal epithelial cells	Cancer cells	CombinationRibo	log(1 + Day)	0.136111	0.0462269	2.94442	0.0100467	0.324027	one way regression_Response	Response_slope	0.0258729
469	GAS6_AXL	Normal epithelial cells	Cancer cells	CombinationRibo	log(1 + Day)	0.17165	0.0593155	2.89385	0.0111327	0.315489	one way regression_Response	Response_slope	0.0283613
470	SPP1_ITGB1	Normal epithelial cells	Cancer cells	CombinationRibo	log(1 + Day)	0.221721	0.0753798	2.94139	0.0134143	0.389368	one way regression_Response	Response_slope	0.0335015
471	EDN2_EDNRB	Normal epithelial cells	Cancer cells	CombinationRibo	log(1 + Day)	0.0358586	0.00991702	3.61586	0.0152858	0.66804	one way regression_Response	Response_slope	0.0376429
472	EFNA1_EPHA2	Normal epithelial cells	Cancer cells	CombinationRibo	log(1 + Day)	0.114294	0.0430487	2.65498	0.018011	0.274342	one way regression_Response	Response_slope	0.0435572
473	TGFB2_TGFBR2	Normal epithelial cells	Cancer cells	CombinationRibo	log(1 + Day)	0.393162	0.149603	2.62803	0.0198625	0.282522	one way regression_Response	Response_slope	0.0475343
474	SPP1_ITGA9	Normal epithelial cells	Endothelial cells	CombinationRibo	log(1 + Day)	0.24916	0.0870191	2.86328	0.0154258	0.374947	one way regression_Response	Response_slope	0.0379506
475	SPP1_ITGA5	Normal epithelial cells	Endothelial cells	CombinationRibo	log(1 + Day)	0.229352	0.083171	2.7576	0.0186357	0.35499	one way regression_Response	Response_slope	0.0448929
476	SERPINA1_LRP1	Normal epithelial cells	Endothelial cells	CombinationRibo	log(1 + Day)	-0.603344	0.216097	-2.792	0.0190541	0.381859	one way regression_Response	Response_slope	0.0457779
477	EFNA5_EPHA4	Normal epithelial cells	Endothelial cells	CombinationRibo	log(1 + Day)	0.270043	0.10644	2.53704	0.0206513	0.222478	one way regression_Response	Response_slope	0.0491939
478	LAMA3_SDC2	Normal epithelial cells	Fibroblasts	CombinationRibo	log(1 + Day)	0.424875	0.117753	3.60818	0.00217005	0.400378	one way regression_Response	Response_slope	0.00659089
479	HBEGF_EGFR	Normal epithelial cells	Fibroblasts	CombinationRibo	log(1 + Day)	0.370142	0.0809549	4.5722	0.00598988	0.768385	one way regression_Response	Response_slope	0.0163162
480	SPP1_ITGAV	Normal epithelial cells	Fibroblasts	CombinationRibo	log(1 + Day)	0.262161	0.078452	3.34167	0.0065739	0.458649	one way regression_Response	Response_slope	0.0177232
481	HBEGF_CD44	Normal epithelial cells	Fibroblasts	CombinationRibo	log(1 + Day)	0.288946	0.0665837	4.33959	0.00743178	0.748238	one way regression_Response	Response_slope	0.0197677
482	SPP1_CD44	Normal epithelial cells	Fibroblasts	CombinationRibo	log(1 + Day)	0.360883	0.110388	3.26921	0.00747569	0.446692	one way regression_Response	Response_slope	0.0198733
483	SERPINA1_LRP1	Normal epithelial cells	Fibroblasts	CombinationRibo	log(1 + Day)	-0.437533	0.143555	-3.04784	0.0101252	0.389366	one way regression_Response	Response_slope	0.0260498
484	LAMC2_ITGB1	Normal epithelial cells	Fibroblasts	CombinationRibo	log(1 + Day)	0.275284	0.095969	2.86846	0.0106504	0.28651	one way regression_Response	Response_slope	0.0272698
485	SPP1_ITGA9	Normal epithelial cells	Fibroblasts	CombinationRibo	log(1 + Day)	0.214329	0.0768995	2.78712	0.0176773	0.360616	one way regression_Response	Response_slope	0.0428484
486	LTB_LTBR	Normal epithelial cells	Fibroblasts	CombinationRibo	log(1 + Day)	-0.690114	0.186338	-3.70356	0.0207706	0.717775	one way regression_Response	Response_slope	0.0494401
487	COL4A1_ITGAV	Normal epithelial cells	Macrophages	CombinationRibo	log(1 + Day)	0.269678	0.075648	3.56491	0.0028216	0.422562	one way regression_Response	Response_slope	0.00832407
488	SPP1_ITGAV	Normal epithelial cells	Macrophages	CombinationRibo	log(1 + Day)	0.225721	0.0612913	3.68276	0.00422708	0.533161	one way regression_Response	Response_slope	0.0119391
489	SPP1_ITGA9	Normal epithelial cells	Macrophages	CombinationRibo	log(1 + Day)	0.282419	0.0836048	3.37803	0.00702586	0.486247	one way regression_Response	Response_slope	0.0188025
490	ANXA1_FPR1	Normal epithelial cells	Macrophages	CombinationRibo	log(1 + Day)	0.359708	0.111476	3.22677	0.00726266	0.419955	one way regression_Response	Response_slope	0.0193698
491	SPP1_CD44	Normal epithelial cells	Macrophages	CombinationRibo	log(1 + Day)	0.350678	0.101848	3.44316	0.00735367	0.520507	one way regression_Response	Response_slope	0.0195819
492	SPP1_ITGB1	Normal epithelial cells	Macrophages	CombinationRibo	log(1 + Day)	0.216576	0.0664396	3.25974	0.00984277	0.49047	one way regression_Response	Response_slope	0.0254196
493	SERPINA1_LRP1	Normal epithelial cells	Macrophages	CombinationRibo	log(1 + Day)	-0.413688	0.131747	-3.14002	0.0105098	0.446116	one way regression_Response	Response_slope	0.0269503
494	KITLG_EPOR	Normal epithelial cells	Macrophages	CombinationRibo	log(1 + Day)	-0.400346	0.126143	-3.17375	0.0112977	0.475689	one way regression_Response	Response_slope	0.0287344
495	GAS6_MERTK	Normal epithelial cells	Macrophages	CombinationRibo	log(1 + Day)	0.263451	0.0965876	2.72759	0.0143249	0.263494	one way regression_Response	Response_slope	0.0355136
496	PDAP1_PDGFRB	Normal epithelial cells	Macrophages	CombinationRibo	log(1 + Day)	-0.254634	0.0848384	-3.0014	0.0199027	0.500262	one way regression_Response	Response_slope	0.0476185
497	WNT3_FZD7	Normal epithelial cells	Normal epithelial cells	CombinationRibo	log(1 + Day)	-0.196695	0.0362764	-5.42211	0.000984884	0.780216	one way regression_Response	Response_slope	0.0032655
498	SPP1_ITGB1	Normal epithelial cells	Normal epithelial cells	CombinationRibo	log(1 + Day)	0.320791	0.0874074	3.67007	0.0036892	0.509591	one way regression_Response	Response_slope	0.0105716
499	SERPINA1_LRP1	Normal epithelial cells	Normal epithelial cells	CombinationRibo	log(1 + Day)	-0.385778	0.116298	-3.31716	0.00778471	0.476279	one way regression_Response	Response_slope	0.0206147
500	SPP1_CD44	Normal epithelial cells	Normal epithelial cells	CombinationRibo	log(1 + Day)	0.224965	0.0718585	3.13066	0.00956636	0.423106	one way regression_Response	Response_slope	0.0247907
501	LAMC2_ITGB1	Normal epithelial cells	Normal epithelial cells	CombinationRibo	log(1 + Day)	0.337875	0.119774	2.82095	0.0113168	0.268041	one way regression_Response	Response_slope	0.0287806
502	AGT_LRP2	Normal epithelial cells	Normal epithelial cells	CombinationRibo	log(1 + Day)	-0.159723	0.00326477	-48.9233	0.0130108	0.999165	one way regression_Response	Response_slope	0.0325934
503	LTB_CD40	Normal epithelial cells	Normal epithelial cells	CombinationRibo	log(1 + Day)	-0.399699	0.0941702	-4.24444	0.0132166	0.772885	one way regression_Response	Response_slope	0.0330588
504	ADAM17_ITGB1	Normal epithelial cells	Normal epithelial cells	CombinationRibo	log(1 + Day)	0.2777	0.10208	2.72041	0.0140297	0.251986	one way regression_Response	Response_slope	0.0348685
505	COL4A1_ITGB8	Normal epithelial cells	Normal epithelial cells	CombinationRibo	log(1 + Day)	0.376512	0.137066	2.74695	0.0143237	0.278	one way regression_Response	Response_slope	0.035512
506	NLGN3_NRXN2	Normal epithelial cells	Normal epithelial cells	CombinationRibo	log(1 + Day)	-0.304368	0.0988205	-3.08001	0.0151166	0.485317	one way regression_Response	Response_slope	0.037258
507	TGFB2_TGFBR1	Normal epithelial cells	Pericytes	CombinationRibo	log(1 + Day)	0.393049	0.0945858	4.15548	0.00133351	0.555829	one way regression_Response	Response_slope	0.00427613
508	COL18A1_GPC1	Normal epithelial cells	Pericytes	CombinationRibo	log(1 + Day)	0.515117	0.119273	4.31881	0.00348525	0.688135	one way regression_Response	Response_slope	0.0100483
509	LAMC2_ITGA3	Normal epithelial cells	Pericytes	CombinationRibo	log(1 + Day)	0.287412	0.0884848	3.24815	0.00635079	0.405532	one way regression_Response	Response_slope	0.0171815
510	LAMA3_SDC2	Normal epithelial cells	Pericytes	CombinationRibo	log(1 + Day)	0.267901	0.0901702	2.97106	0.0101152	0.342889	one way regression_Response	Response_slope	0.0260259
511	EFNA5_EPHA3	Normal epithelial cells	Pericytes	CombinationRibo	log(1 + Day)	0.250118	0.0832268	3.00525	0.0109592	0.381881	one way regression_Response	Response_slope	0.0279785
512	HSPG2_PTPRS	Normal epithelial cells	Pericytes	CombinationRibo	log(1 + Day)	0.235332	0.0787088	2.98991	0.0122996	0.398182	one way regression_Response	Response_slope	0.0309917
513	SPP1_CD44	Normal epithelial cells	Pericytes	CombinationRibo	log(1 + Day)	0.396645	0.128824	3.07897	0.0131617	0.458877	one way regression_Response	Response_slope	0.0329339
514	ANXA1_EGFR	Normal epithelial cells	Pericytes	CombinationRibo	log(1 + Day)	0.510424	0.178237	2.86374	0.0142546	0.356467	one way regression_Response	Response_slope	0.0353685
515	SLIT2_GPC1	Normal epithelial cells	Pericytes	CombinationRibo	log(1 + Day)	0.498558	0.148378	3.36006	0.0152285	0.595142	one way regression_Response	Response_slope	0.0375115
516	SPP1_ITGB1	Normal epithelial cells	Pericytes	CombinationRibo	log(1 + Day)	0.232168	0.0798556	2.90735	0.0156356	0.40388	one way regression_Response	Response_slope	0.0384189
517	GNAI2_EDNRA	Pericytes	Adipocytes	CombinationRibo	log(1 + Day)	-0.481377	0.132812	-3.62449	0.0110377	0.634215	one way regression_Response	Response_slope	0.0281593
518	TGFB1_TGFBR3	Pericytes	Adipocytes	CombinationRibo	log(1 + Day)	0.184438	0.0650817	2.83395	0.0119718	0.292589	one way regression_Response	Response_slope	0.0302425
519	JAG1_NOTCH2	Pericytes	B cells	CombinationRibo	log(1 + Day)	0.298493	0.0849572	3.51345	0.00485405	0.485956	one way regression_Response	Response_slope	0.0135066
520	GAS6_MERTK	Pericytes	B cells	CombinationRibo	log(1 + Day)	0.367677	0.114997	3.19729	0.0108785	0.479781	one way regression_Response	Response_slope	0.0277885
521	THBS1_ITGA6	Pericytes	B cells	CombinationRibo	log(1 + Day)	-0.319169	0.0819511	-3.89463	0.0114712	0.702502	one way regression_Response	Response_slope	0.0291354
522	TGFB1_ITGB6	Pericytes	Cancer cells	CombinationRibo	log(1 + Day)	0.342759	0.102727	3.3366	0.00390859	0.36018	one way regression_Response	Response_slope	0.0111315
523	VEGFC_VIPR2	Pericytes	Cancer cells	CombinationRibo	log(1 + Day)	-0.483429	0.149196	-3.24023	0.0142485	0.542834	one way regression_Response	Response_slope	0.0353546
524	ADAM10_AXL	Pericytes	Cancer cells	CombinationRibo	log(1 + Day)	0.134476	0.0501185	2.68316	0.0170237	0.279258	one way regression_Response	Response_slope	0.0414184
525	TGFB1_ITGAV	Pericytes	Cancer cells	CombinationRibo	log(1 + Day)	0.19365	0.075659	2.5595	0.0203086	0.235703	one way regression_Response	Response_slope	0.0484848
526	VWF_TNFRSF11B	Pericytes	Cancer cells	CombinationRibo	log(1 + Day)	-0.233606	0.081504	-2.86619	0.0209513	0.444959	one way regression_Response	Response_slope	0.0498202
527	SEMA6A_PLXNA2	Pericytes	Endothelial cells	CombinationRibo	log(1 + Day)	0.355077	0.0788153	4.50517	0.00198846	0.68194	one way regression_Response	Response_slope	0.00610048
528	FGF7_FGFR2	Pericytes	Endothelial cells	CombinationRibo	log(1 + Day)	-0.347283	0.112883	-3.0765	0.0132146	0.45843	one way regression_Response	Response_slope	0.0330548
529	EFNB1_EPHB4	Pericytes	Fibroblasts	CombinationRibo	log(1 + Day)	-0.24188	0.0413756	-5.84596	0.00207337	0.846842	one way regression_Response	Response_slope	0.00633085
530	GNAI2_CNR1	Pericytes	Fibroblasts	CombinationRibo	log(1 + Day)	-0.396169	0.0824722	-4.80366	0.00298953	0.759245	one way regression_Response	Response_slope	0.00876264
531	EFNB1_EPHB2	Pericytes	Fibroblasts	CombinationRibo	log(1 + Day)	-0.260412	0.0497078	-5.23886	0.00335701	0.815075	one way regression_Response	Response_slope	0.00971618
532	TGFB1_TGFBR3	Pericytes	Fibroblasts	CombinationRibo	log(1 + Day)	0.384193	0.121465	3.16301	0.00538252	0.321541	one way regression_Response	Response_slope	0.0148113
533	TGFB1_TGFBR2	Pericytes	Fibroblasts	CombinationRibo	log(1 + Day)	0.249087	0.0798233	3.12048	0.00590851	0.315004	one way regression_Response	Response_slope	0.016117
534	TGFB1_TGFBR1	Pericytes	Fibroblasts	CombinationRibo	log(1 + Day)	0.241306	0.0792588	3.04454	0.00697505	0.303243	one way regression_Response	Response_slope	0.018678
535	ADAM17_ERBB4	Pericytes	Fibroblasts	CombinationRibo	log(1 + Day)	0.321104	0.113596	2.82671	0.0121524	0.29138	one way regression_Response	Response_slope	0.0306568
536	TGFB1_SDC2	Pericytes	Fibroblasts	CombinationRibo	log(1 + Day)	0.206741	0.0750275	2.75554	0.0130174	0.25761	one way regression_Response	Response_slope	0.0326083
537	FGF2_NRP1	Pericytes	Macrophages	CombinationRibo	log(1 + Day)	-0.54219	0.16586	-3.26895	0.00969893	0.492026	one way regression_Response	Response_slope	0.0250872
538	PDAP1_PDGFRB	Pericytes	Macrophages	CombinationRibo	log(1 + Day)	-0.344121	0.0874109	-3.93682	0.0109949	0.707297	one way regression_Response	Response_slope	0.0280608
539	NID1_PTPRF	Pericytes	Macrophages	CombinationRibo	log(1 + Day)	0.315694	0.113492	2.78163	0.0155674	0.324893	one way regression_Response	Response_slope	0.0382657
540	HGF_MET	Pericytes	Macrophages	CombinationRibo	log(1 + Day)	-0.372151	0.103537	-3.59438	0.0156357	0.66517	one way regression_Response	Response_slope	0.0384189
541	ADAM17_ERBB4	Pericytes	Macrophages	CombinationRibo	log(1 + Day)	0.311299	0.118956	2.61693	0.0202969	0.280518	one way regression_Response	Response_slope	0.0484619
542	TGFB1_ITGB8	Pericytes	Normal epithelial cells	CombinationRibo	log(1 + Day)	0.290501	0.0914365	3.17708	0.00585287	0.348505	one way regression_Response	Response_slope	0.0159771
543	TGFB1_TGFBR3	Pericytes	Normal epithelial cells	CombinationRibo	log(1 + Day)	0.279759	0.0952471	2.93719	0.0108166	0.337078	one way regression_Response	Response_slope	0.0276516
544	ADAM17_ITGB1	Pericytes	Normal epithelial cells	CombinationRibo	log(1 + Day)	0.306615	0.109752	2.79371	0.0143568	0.312079	one way regression_Response	Response_slope	0.0355835
545	ANGPT2_TEK	Pericytes	Normal epithelial cells	CombinationRibo	log(1 + Day)	-0.139221	0.0411896	-3.38	0.0148578	0.598265	one way regression_Response	Response_slope	0.0366813
546	LAMA1_RPSA	Pericytes	Pericytes	CombinationRibo	log(1 + Day)	0.184431	0.0354235	5.20647	0.0137712	0.867142	one way regression_Response	Response_slope	0.0343102
547	SEMA6A_PLXNA2	Pericytes	Pericytes	CombinationRibo	log(1 + Day)	0.281319	0.0925683	3.03904	0.0160868	0.477829	one way regression_Response	Response_slope	0.0394107

## Sheet: Sheet6
Supplementary Data 6) Validation cohort ribociclib treatment communication differences between resistant and sensitive tumors at day 0. Tumor-wide communication analysis was used to measure tumor wide communication sent by one cell type population and received by individual cells of each cell type, via a specific ligand receptor communication pathway (LR). Differences in the strength of communica…
Row ID	LR pair name	Sender Cell Type	Receiver Cell Type	Treatment	Coefficient	Estimate	Std. Error	t value	p value	adjusted r squared	Model	Parameter Name	Adjust p value
1	NRG3_ERBB4	Adipocytes	CD4+ T cells	CombinationRibo	dynamic_class3Response	3.21452	0.394067	8.1573	0.0146977	0.956231	one way anova_DayStart_Response	NtoR_change_int_start	0.0413382
2	NRG3_ERBB4	Adipocytes	Endothelial cells	CombinationRibo	dynamic_class3Response	2.68282	0.25812	10.3937	0.00913024	0.972734	one way anova_DayStart_Response	NtoR_change_int_start	0.0276332
3	FN1_ITGA2	Adipocytes	Macrophages	CombinationRibo	dynamic_class3Response	1.82054	0.272126	6.69005	0.00259635	0.89745	one way anova_DayStart_Response	NtoR_change_int_start	0.00964618
4	NRG3_ERBB4	Adipocytes	Macrophages	CombinationRibo	dynamic_class3Response	3.51309	0.306669	11.4557	0.00753408	0.977483	one way anova_DayStart_Response	NtoR_change_int_start	0.0235031
5	APOE_LRP5	Adipocytes	Normal epithelial cells	CombinationRibo	dynamic_class3Response	2.35617	0.587366	4.01141	0.0159779	0.751138	one way anova_DayStart_Response	NtoR_change_int_start	0.044332
6	GNAI2_EDNRA	Adipocytes	Normal epithelial cells	CombinationRibo	dynamic_class3Response	1.30593	0.376491	3.4687	0.0178743	0.647719	one way anova_DayStart_Response	NtoR_change_int_start	0.0487804
7	PSEN1_NOTCH3	B cells	B cells	CombinationRibo	dynamic_class3Response	-1.00493	0.323051	-3.11076	0.0170631	0.520292	one way anova_DayStart_Response	NtoR_change_int_start	0.0468649
8	CDH1_IGF1R	B cells	CD8+ T cells	CombinationRibo	dynamic_class3Response	1.3076	0.360465	3.62755	0.00842527	0.603157	one way anova_DayStart_Response	NtoR_change_int_start	0.0258271
9	GNAI2_ADRA2B	B cells	Cancer cells	CombinationRibo	dynamic_class3Response	-0.19048	0.0214148	-8.89478	0.000298911	0.928671	one way anova_DayStart_Response	NtoR_change_int_start	0.00164049
10	PSAP_GPR37L1	B cells	Cancer cells	CombinationRibo	dynamic_class3Response	-0.126951	0.0396146	-3.20465	0.00941715	0.45732	one way anova_DayStart_Response	NtoR_change_int_start	0.0283574
11	CDH1_IGF1R	B cells	Macrophages	CombinationRibo	dynamic_class3Response	1.02994	0.291406	3.53437	0.00411323	0.469209	one way anova_DayStart_Response	NtoR_change_int_start	0.0141305
12	HLA-B_LILRB1	B cells	Normal epithelial cells	CombinationRibo	dynamic_class3Response	-2.14297	0.598872	-3.57834	0.0159028	0.663007	one way anova_DayStart_Response	NtoR_change_int_start	0.044168
13	APOE_LRP1	CD4+ T cells	B cells	CombinationRibo	dynamic_class3Response	-1.13773	0.254183	-4.47602	0.00154122	0.655586	one way anova_DayStart_Response	NtoR_change_int_start	0.0062743
14	GPI_AMFR	CD4+ T cells	B cells	CombinationRibo	dynamic_class3Response	-0.991434	0.327058	-3.03137	0.0142152	0.450223	one way anova_DayStart_Response	NtoR_change_int_start	0.0402041
15	IL7_IL7R	CD4+ T cells	CD4+ T cells	CombinationRibo	dynamic_class3Response	-1.04675	0.379994	-2.75464	0.0163919	0.319993	one way anova_DayStart_Response	NtoR_change_int_start	0.0453091
16	SPP1_ITGA9	CD4+ T cells	Cancer cells	CombinationRibo	dynamic_class3Response	-1.42436	0.401243	-3.54988	0.00751079	0.563141	one way anova_DayStart_Response	NtoR_change_int_start	0.0234432
17	CALCB_CALCRL	CD4+ T cells	Cancer cells	CombinationRibo	dynamic_class3Response	-2.53714	0.643091	-3.94523	0.00757901	0.675397	one way anova_DayStart_Response	NtoR_change_int_start	0.0236209
18	GNAI2_ADRA2B	CD4+ T cells	Cancer cells	CombinationRibo	dynamic_class3Response	-0.124391	0.0367028	-3.38913	0.0116132	0.567244	one way anova_DayStart_Response	NtoR_change_int_start	0.0338244
19	HLA-B_KLRD1	CD4+ T cells	Endothelial cells	CombinationRibo	dynamic_class3Response	-2.25647	0.752183	-2.9999	0.0110688	0.380934	one way anova_DayStart_Response	NtoR_change_int_start	0.0324827
20	HLA-E_KLRD1	CD4+ T cells	Endothelial cells	CombinationRibo	dynamic_class3Response	-2.12194	0.754874	-2.81098	0.0169387	0.365134	one way anova_DayStart_Response	NtoR_change_int_start	0.0465577
21	WNT5A_FZD1	CD4+ T cells	Macrophages	CombinationRibo	dynamic_class3Response	-4.39679	1.00405	-4.37905	0.00716096	0.751821	one way anova_DayStart_Response	NtoR_change_int_start	0.0225112
22	TGFB1_SDC2	CD4+ T cells	Macrophages	CombinationRibo	dynamic_class3Response	-1.45342	0.527221	-2.75676	0.0163256	0.320379	one way anova_DayStart_Response	NtoR_change_int_start	0.0451607
23	SPP1_ITGA9	CD4+ T cells	Normal epithelial cells	CombinationRibo	dynamic_class3Response	-2.71743	0.678473	-4.00522	0.00707675	0.682422	one way anova_DayStart_Response	NtoR_change_int_start	0.0222874
24	GNAI2_CNR1	CD4+ T cells	Pericytes	CombinationRibo	dynamic_class3Response	-3.4132	0.522047	-6.53811	0.00727273	0.912562	one way anova_DayStart_Response	NtoR_change_int_start	0.0228123
25	HLA-E_KLRD1	CD4+ T cells	Pericytes	CombinationRibo	dynamic_class3Response	-3.31328	0.992936	-3.33685	0.0102791	0.529647	one way anova_DayStart_Response	NtoR_change_int_start	0.0304964
26	CALCB_CALCRL	CD4+ T cells	Pericytes	CombinationRibo	dynamic_class3Response	-2.52275	0.677221	-3.72515	0.0136393	0.682148	one way anova_DayStart_Response	NtoR_change_int_start	0.0388253
27	CALR_ITGA2B	CD8+ T cells	Cancer cells	CombinationRibo	dynamic_class3Response	-0.849229	0.0393457	-21.5838	0.00213968	0.993588	one way anova_DayStart_Response	NtoR_change_int_start	0.00822118
28	FN1_ITGA9	Cancer cells	Adipocytes	CombinationRibo	dynamic_class3Response	3.28631	0.809847	4.05794	0.00482214	0.659094	one way anova_DayStart_Response	NtoR_change_int_start	0.0161433
29	COL18A1_GPC1	Cancer cells	Adipocytes	CombinationRibo	dynamic_class3Response	3.29944	0.843992	3.90932	0.0078986	0.671096	one way anova_DayStart_Response	NtoR_change_int_start	0.0244577
30	SLIT2_GPC1	Cancer cells	Adipocytes	CombinationRibo	dynamic_class3Response	3.72689	1.00905	3.69348	0.0101667	0.643617	one way anova_DayStart_Response	NtoR_change_int_start	0.0302256
31	TGFB1_TGFBR1	Cancer cells	Adipocytes	CombinationRibo	dynamic_class3Response	2.8341	0.88258	3.21116	0.0148342	0.53788	one way anova_DayStart_Response	NtoR_change_int_start	0.0416607
32	HGF_CD44	Cancer cells	Adipocytes	CombinationRibo	dynamic_class3Response	2.6092	0.850885	3.06645	0.0154308	0.482851	one way anova_DayStart_Response	NtoR_change_int_start	0.0430594
33	DKK2_LRP6	Cancer cells	Adipocytes	CombinationRibo	dynamic_class3Response	-1.64117	0.539	-3.04485	0.0159453	0.478899	one way anova_DayStart_Response	NtoR_change_int_start	0.0442592
34	NRTN_GFRA2	Cancer cells	Adipocytes	CombinationRibo	dynamic_class3Response	-3.57903	0.47149	-7.5909	0.0169155	0.949683	one way anova_DayStart_Response	NtoR_change_int_start	0.0465058
35	CDH1_ITGAE	Cancer cells	Adipocytes	CombinationRibo	dynamic_class3Response	2.55733	0.793552	3.22264	0.0180771	0.57279	one way anova_DayStart_Response	NtoR_change_int_start	0.0492428
36	GNAI2_C5AR1	Cancer cells	Adipocytes	CombinationRibo	dynamic_class3Response	2.62945	0.760537	3.45736	0.0180936	0.646088	one way anova_DayStart_Response	NtoR_change_int_start	0.0492814
37	IL6_IL6R	Cancer cells	B cells	CombinationRibo	dynamic_class3Response	-4.06809	0.182547	-22.2852	0.000197826	0.991994	one way anova_DayStart_Response	NtoR_change_int_start	0.00117538
38	FN1_ITGA2	Cancer cells	B cells	CombinationRibo	dynamic_class3Response	5.57551	0.816119	6.83173	0.000246022	0.850948	one way anova_DayStart_Response	NtoR_change_int_start	0.00140335
39	FGF9_FGFR1	Cancer cells	B cells	CombinationRibo	dynamic_class3Response	-3.24497	0.306664	-10.5815	0.00045137	0.956885	one way anova_DayStart_Response	NtoR_change_int_start	0.00229154
40	SERPINE1_LRP1	Cancer cells	B cells	CombinationRibo	dynamic_class3Response	-2.75619	0.900519	-3.06067	0.013557	0.455566	one way anova_DayStart_Response	NtoR_change_int_start	0.0386231
41	FGF9_FGFR1	Cancer cells	CD4+ T cells	CombinationRibo	dynamic_class3Response	-3.19903	0.278496	-11.4868	8.76335e-05	0.956187	one way anova_DayStart_Response	NtoR_change_int_start	0.000609911
42	IL6_IL6R	Cancer cells	CD4+ T cells	CombinationRibo	dynamic_class3Response	-3.36738	0.227565	-14.7974	0.000669605	0.981979	one way anova_DayStart_Response	NtoR_change_int_start	0.00316541
43	IL6_IL6ST	Cancer cells	CD4+ T cells	CombinationRibo	dynamic_class3Response	-4.09614	0.281162	-14.5686	0.000701293	0.981416	one way anova_DayStart_Response	NtoR_change_int_start	0.00328787
44	GNB3_TGFBR1	Cancer cells	CD4+ T cells	CombinationRibo	dynamic_class3Response	-2.00477	0.568676	-3.52532	0.0037286	0.449423	one way anova_DayStart_Response	NtoR_change_int_start	0.0130169
45	MADCAM1_ITGA4	Cancer cells	CD4+ T cells	CombinationRibo	dynamic_class3Response	-1.98063	0.653568	-3.03049	0.0096557	0.368911	one way anova_DayStart_Response	NtoR_change_int_start	0.0289576
46	CLCF1_IL6ST	Cancer cells	CD4+ T cells	CombinationRibo	dynamic_class3Response	-2.17043	0.763182	-2.84393	0.0147886	0.352845	one way anova_DayStart_Response	NtoR_change_int_start	0.0415556
47	DKK2_LRP6	Cancer cells	CD4+ T cells	CombinationRibo	dynamic_class3Response	-1.82463	0.676708	-2.69634	0.0183214	0.309332	one way anova_DayStart_Response	NtoR_change_int_start	0.0498229
48	GNAI2_ADRA2B	Cancer cells	Cancer cells	CombinationRibo	dynamic_class3Response	-0.365539	0.0263527	-13.8711	2.3917e-06	0.959881	one way anova_DayStart_Response	NtoR_change_int_start	3.75184e-05
49	IL6_IL6R	Cancer cells	Cancer cells	CombinationRibo	dynamic_class3Response	-0.837284	0.0136186	-61.4811	9.48055e-06	0.998943	one way anova_DayStart_Response	NtoR_change_int_start	0.000107877
50	TAC3_TACR1	Cancer cells	Cancer cells	CombinationRibo	dynamic_class3Response	-0.362266	0.0385587	-9.39518	1.34969e-05	0.906512	one way anova_DayStart_Response	NtoR_change_int_start	0.000141357
51	FGF9_FGFR4	Cancer cells	Cancer cells	CombinationRibo	dynamic_class3Response	-0.194683	0.0122578	-15.8824	1.80074e-05	0.976676	one way anova_DayStart_Response	NtoR_change_int_start	0.000176166
52	IL6_IL6ST	Cancer cells	Cancer cells	CombinationRibo	dynamic_class3Response	-2.45533	0.0610658	-40.2079	3.38508e-05	0.99753	one way anova_DayStart_Response	NtoR_change_int_start	0.000287567
53	FGF9_FGFR3	Cancer cells	Cancer cells	CombinationRibo	dynamic_class3Response	-0.927088	0.0788245	-11.7614	7.81522e-05	0.958139	one way anova_DayStart_Response	NtoR_change_int_start	0.000556767
54	FGF9_FGFR1	Cancer cells	Cancer cells	CombinationRibo	dynamic_class3Response	-1.64754	0.148184	-11.1182	0.000102614	0.953349	one way anova_DayStart_Response	NtoR_change_int_start	0.000691426
55	FGF9_FGFR2	Cancer cells	Cancer cells	CombinationRibo	dynamic_class3Response	-1.38229	0.176214	-7.84441	0.000540392	0.909822	one way anova_DayStart_Response	NtoR_change_int_start	0.00265401
56	EFNB3_EPHB4	Cancer cells	Cancer cells	CombinationRibo	dynamic_class3Response	-1.60704	0.335035	-4.79662	0.0013614	0.709748	one way anova_DayStart_Response	NtoR_change_int_start	0.00566746
57	EFNA5_EPHA7	Cancer cells	Cancer cells	CombinationRibo	dynamic_class3Response	-1.96706	0.483291	-4.07014	0.00155321	0.544914	one way anova_DayStart_Response	NtoR_change_int_start	0.0063144
58	EFNA1_EPHA7	Cancer cells	Cancer cells	CombinationRibo	dynamic_class3Response	-1.03942	0.281603	-3.6911	0.00308555	0.492668	one way anova_DayStart_Response	NtoR_change_int_start	0.0111241
59	GDF5_ROR2	Cancer cells	Cancer cells	CombinationRibo	dynamic_class3Response	-1.33642	0.362355	-3.68815	0.00310225	0.492236	one way anova_DayStart_Response	NtoR_change_int_start	0.0111749
60	EFNA2_EPHA7	Cancer cells	Cancer cells	CombinationRibo	dynamic_class3Response	-0.206529	0.0473747	-4.35949	0.00331627	0.692368	one way anova_DayStart_Response	NtoR_change_int_start	0.011828
61	EFNA2_EPHA6	Cancer cells	Cancer cells	CombinationRibo	dynamic_class3Response	-0.481675	0.127176	-3.78748	0.00682532	0.625205	one way anova_DayStart_Response	NtoR_change_int_start	0.0216371
62	WNT5A_FZD5	Cancer cells	Cancer cells	CombinationRibo	dynamic_class3Response	-0.359459	0.11472	-3.13336	0.00863783	0.40416	one way anova_DayStart_Response	NtoR_change_int_start	0.0263683
63	RSPO1_LRP6	Cancer cells	Cancer cells	CombinationRibo	dynamic_class3Response	-2.08824	0.664598	-3.1421	0.0104726	0.44648	one way anova_DayStart_Response	NtoR_change_int_start	0.0309879
64	EFNA5_EPHA5	Cancer cells	Cancer cells	CombinationRibo	dynamic_class3Response	-2.69498	0.897069	-3.0042	0.0109806	0.381696	one way anova_DayStart_Response	NtoR_change_int_start	0.0322602
65	CLCF1_IL6ST	Cancer cells	Cancer cells	CombinationRibo	dynamic_class3Response	-2.00276	0.706343	-2.8354	0.0150245	0.351281	one way anova_DayStart_Response	NtoR_change_int_start	0.0421122
66	ADCYAP1_VIPR1	Cancer cells	Cancer cells	CombinationRibo	dynamic_class3Response	-2.14754	0.592851	-3.62239	0.0151813	0.668906	one way anova_DayStart_Response	NtoR_change_int_start	0.0424809
67	TGM2_SDC4	Cancer cells	Cancer cells	CombinationRibo	dynamic_class3Response	-1.18179	0.429	-2.75476	0.016388	0.320016	one way anova_DayStart_Response	NtoR_change_int_start	0.0452996
68	FGF8_FGFR4	Cancer cells	Cancer cells	CombinationRibo	dynamic_class3Response	-0.0926971	0.0261561	-3.54399	0.0164924	0.658312	one way anova_DayStart_Response	NtoR_change_int_start	0.0455437
69	EFNA2_EPHA2	Cancer cells	Cancer cells	CombinationRibo	dynamic_class3Response	-0.260547	0.0845506	-3.08156	0.0177765	0.515034	one way anova_DayStart_Response	NtoR_change_int_start	0.048552
70	RSPO1_LGR4	Cancer cells	Cancer cells	CombinationRibo	dynamic_class3Response	-2.06053	0.727937	-2.83065	0.0178321	0.389315	one way anova_DayStart_Response	NtoR_change_int_start	0.0486821
71	EFNB2_GRM1	Cancer cells	Cancer cells	CombinationRibo	dynamic_class3Response	-0.448504	0.161217	-2.78199	0.0178402	0.359641	one way anova_DayStart_Response	NtoR_change_int_start	0.0487011
72	IL6_IL6R	Cancer cells	Endothelial cells	CombinationRibo	dynamic_class3Response	-2.38443	0.048295	-49.3722	0.000409985	0.99877	one way anova_DayStart_Response	NtoR_change_int_start	0.00211729
73	IL6_IL6ST	Cancer cells	Endothelial cells	CombinationRibo	dynamic_class3Response	-3.74624	0.242847	-15.4264	0.000591763	0.983401	one way anova_DayStart_Response	NtoR_change_int_start	0.00286121
74	FGF9_FGFR1	Cancer cells	Endothelial cells	CombinationRibo	dynamic_class3Response	-2.78752	0.384522	-7.24932	0.000780036	0.895748	one way anova_DayStart_Response	NtoR_change_int_start	0.00358326
75	EFNA2_EPHA6	Cancer cells	Endothelial cells	CombinationRibo	dynamic_class3Response	-2.65412	0.388348	-6.8344	0.00102331	0.883966	one way anova_DayStart_Response	NtoR_change_int_start	0.00448324
76	FGF9_FGFR3	Cancer cells	Endothelial cells	CombinationRibo	dynamic_class3Response	-1.49555	0.242473	-6.16791	0.00163107	0.860605	one way anova_DayStart_Response	NtoR_change_int_start	0.00657198
77	WNT3_FZD8	Cancer cells	Endothelial cells	CombinationRibo	dynamic_class3Response	-1.00663	0.12396	-8.12058	0.00390386	0.941982	one way anova_DayStart_Response	NtoR_change_int_start	0.0135175
78	RARRES2_GPR1	Cancer cells	Endothelial cells	CombinationRibo	dynamic_class3Response	-2.23604	0.642212	-3.48178	0.00453147	0.461091	one way anova_DayStart_Response	NtoR_change_int_start	0.0153156
79	FGF9_FGFR2	Cancer cells	Endothelial cells	CombinationRibo	dynamic_class3Response	-2.01419	0.466855	-4.31438	0.00761097	0.745912	one way anova_DayStart_Response	NtoR_change_int_start	0.0237101
80	CLCF1_IL6ST	Cancer cells	Endothelial cells	CombinationRibo	dynamic_class3Response	-2.28171	0.726184	-3.14206	0.00849934	0.405647	one way anova_DayStart_Response	NtoR_change_int_start	0.0260188
81	IL11_IL11RA	Cancer cells	Endothelial cells	CombinationRibo	dynamic_class3Response	-2.52509	0.782551	-3.22675	0.00907082	0.461098	one way anova_DayStart_Response	NtoR_change_int_start	0.0274835
82	DKK2_LRP6	Cancer cells	Endothelial cells	CombinationRibo	dynamic_class3Response	-1.89297	0.653447	-2.8969	0.0124819	0.345551	one way anova_DayStart_Response	NtoR_change_int_start	0.0359764
83	GNB3_TGFBR1	Cancer cells	Endothelial cells	CombinationRibo	dynamic_class3Response	-1.94021	0.683884	-2.83705	0.0140002	0.33488	one way anova_DayStart_Response	NtoR_change_int_start	0.0396861
84	IL11_IL6ST	Cancer cells	Endothelial cells	CombinationRibo	dynamic_class3Response	-2.26631	0.800744	-2.83026	0.0151684	0.350337	one way anova_DayStart_Response	NtoR_change_int_start	0.0424517
85	CLCF1_LIFR	Cancer cells	Endothelial cells	CombinationRibo	dynamic_class3Response	-2.67822	0.950938	-2.8164	0.0155637	0.347785	one way anova_DayStart_Response	NtoR_change_int_start	0.0433639
86	EFNB3_EPHB3	Cancer cells	Endothelial cells	CombinationRibo	dynamic_class3Response	-3.20417	0.908954	-3.52512	0.016827	0.655696	one way anova_DayStart_Response	NtoR_change_int_start	0.0463011
87	FGF9_FGFR2	Cancer cells	Fibroblasts	CombinationRibo	dynamic_class3Response	-2.28197	0.196933	-11.5875	8.40047e-05	0.956919	one way anova_DayStart_Response	NtoR_change_int_start	0.000589299
88	IL6_IL6R	Cancer cells	Fibroblasts	CombinationRibo	dynamic_class3Response	-2.47792	0.087612	-28.2829	9.70396e-05	0.995018	one way anova_DayStart_Response	NtoR_change_int_start	0.000661039
89	IL6_IL6ST	Cancer cells	Fibroblasts	CombinationRibo	dynamic_class3Response	-3.61987	0.201954	-17.9242	0.000378707	0.987665	one way anova_DayStart_Response	NtoR_change_int_start	0.00198911
90	FGF9_FGFR3	Cancer cells	Fibroblasts	CombinationRibo	dynamic_class3Response	-2.18489	0.270418	-8.07968	0.000470514	0.914629	one way anova_DayStart_Response	NtoR_change_int_start	0.00237172
91	FGF9_FGFR1	Cancer cells	Fibroblasts	CombinationRibo	dynamic_class3Response	-3.20565	0.430069	-7.45381	0.000685657	0.900924	one way anova_DayStart_Response	NtoR_change_int_start	0.003229
92	EFNA1_EPHA7	Cancer cells	Fibroblasts	CombinationRibo	dynamic_class3Response	-3.14575	0.624133	-5.04018	0.00235641	0.777095	one way anova_DayStart_Response	NtoR_change_int_start	0.00889868
93	EFNA3_EPHA7	Cancer cells	Fibroblasts	CombinationRibo	dynamic_class3Response	-1.94669	0.38826	-5.01388	0.00241872	0.775201	one way anova_DayStart_Response	NtoR_change_int_start	0.0090915
94	DKK2_LRP6	Cancer cells	Fibroblasts	CombinationRibo	dynamic_class3Response	-2.08823	0.587584	-3.55392	0.0035298	0.453773	one way anova_DayStart_Response	NtoR_change_int_start	0.0124492
95	FGF9_FGFR4	Cancer cells	Fibroblasts	CombinationRibo	dynamic_class3Response	-2.16462	0.45816	-4.7246	0.00522118	0.780395	one way anova_DayStart_Response	NtoR_change_int_start	0.0172786
96	EFNA5_EPHA7	Cancer cells	Fibroblasts	CombinationRibo	dynamic_class3Response	-3.54491	0.931851	-3.80417	0.00892422	0.658064	one way anova_DayStart_Response	NtoR_change_int_start	0.0271045
97	EFNA3_EPHA5	Cancer cells	Fibroblasts	CombinationRibo	dynamic_class3Response	-1.06731	0.357433	-2.98604	0.0113575	0.37848	one way anova_DayStart_Response	NtoR_change_int_start	0.0332025
98	TAC4_TACR3	Cancer cells	Fibroblasts	CombinationRibo	dynamic_class3Response	-2.12114	0.640465	-3.31187	0.016167	0.587471	one way anova_DayStart_Response	NtoR_change_int_start	0.0447843
99	EFNB3_EPHB3	Cancer cells	Fibroblasts	CombinationRibo	dynamic_class3Response	-2.30942	0.761897	-3.03114	0.0162811	0.476374	one way anova_DayStart_Response	NtoR_change_int_start	0.0450559
100	CLCF1_IL6ST	Cancer cells	Fibroblasts	CombinationRibo	dynamic_class3Response	-1.99182	0.716664	-2.7793	0.0166722	0.340921	one way anova_DayStart_Response	NtoR_change_int_start	0.0459578
101	FGF9_FGFR1	Cancer cells	Macrophages	CombinationRibo	dynamic_class3Response	-2.15011	0.234159	-9.18227	0.000256974	0.932821	one way anova_DayStart_Response	NtoR_change_int_start	0.0014519
102	IL6_IL6R	Cancer cells	Macrophages	CombinationRibo	dynamic_class3Response	-3.79839	0.204596	-18.5653	0.000341074	0.988495	one way anova_DayStart_Response	NtoR_change_int_start	0.00182748
103	FGF9_FGFR2	Cancer cells	Macrophages	CombinationRibo	dynamic_class3Response	-2.41505	0.307407	-7.8562	0.00053661	0.910072	one way anova_DayStart_Response	NtoR_change_int_start	0.00263831
104	IL6_IL6ST	Cancer cells	Macrophages	CombinationRibo	dynamic_class3Response	-3.69713	0.26686	-13.8542	0.00081403	0.979481	one way anova_DayStart_Response	NtoR_change_int_start	0.00370722
105	WNT3_FZD1	Cancer cells	Macrophages	CombinationRibo	dynamic_class3Response	-5.02632	0.672444	-7.47471	0.00171259	0.916487	one way anova_DayStart_Response	NtoR_change_int_start	0.00684252
106	DKK2_LRP6	Cancer cells	Macrophages	CombinationRibo	dynamic_class3Response	-2.08621	0.593291	-3.51634	0.00379336	0.44805	one way anova_DayStart_Response	NtoR_change_int_start	0.0132085
107	RARRES2_CCRL2	Cancer cells	Macrophages	CombinationRibo	dynamic_class3Response	-2.49895	0.492033	-5.07883	0.00383824	0.80516	one way anova_DayStart_Response	NtoR_change_int_start	0.0133339
108	IL11_IL11RA	Cancer cells	Macrophages	CombinationRibo	dynamic_class3Response	-1.90248	0.540462	-3.52009	0.00553759	0.508732	one way anova_DayStart_Response	NtoR_change_int_start	0.0181442
109	MADCAM1_ITGB7	Cancer cells	Macrophages	CombinationRibo	dynamic_class3Response	-1.46821	0.445062	-3.29889	0.0108768	0.523373	one way anova_DayStart_Response	NtoR_change_int_start	0.0320051
110	GNB3_TGFBR1	Cancer cells	Macrophages	CombinationRibo	dynamic_class3Response	-1.65223	0.568748	-2.90502	0.0122888	0.346989	one way anova_DayStart_Response	NtoR_change_int_start	0.0355144
111	IL5_CSF2RB	Cancer cells	Macrophages	CombinationRibo	dynamic_class3Response	-1.35076	0.446027	-3.02843	0.0127112	0.426228	one way anova_DayStart_Response	NtoR_change_int_start	0.036541
112	RSPO1_LGR4	Cancer cells	Macrophages	CombinationRibo	dynamic_class3Response	-1.8936	0.642606	-2.94675	0.0146157	0.41124	one way anova_DayStart_Response	NtoR_change_int_start	0.0411333
113	CLCF1_IL6ST	Cancer cells	Macrophages	CombinationRibo	dynamic_class3Response	-2.09838	0.748585	-2.80313	0.0159515	0.345336	one way anova_DayStart_Response	NtoR_change_int_start	0.0442717
114	EFNB3_EPHB3	Cancer cells	Macrophages	CombinationRibo	dynamic_class3Response	-2.50541	0.795705	-3.14867	0.0161822	0.527022	one way anova_DayStart_Response	NtoR_change_int_start	0.0448234
115	IL11_IL6ST	Cancer cells	Macrophages	CombinationRibo	dynamic_class3Response	-2.12145	0.767161	-2.76533	0.0171095	0.338322	one way anova_DayStart_Response	NtoR_change_int_start	0.0469807
116	FGF9_FGFR3	Cancer cells	Normal epithelial cells	CombinationRibo	dynamic_class3Response	-1.77496	0.0428699	-41.4035	1.55028e-07	0.99651	one way anova_DayStart_Response	NtoR_change_int_start	4.9533e-06
117	EFNA3_EPHA1	Cancer cells	Normal epithelial cells	CombinationRibo	dynamic_class3Response	-1.32435	0.177706	-7.45248	7.24736e-05	0.858356	one way anova_DayStart_Response	NtoR_change_int_start	0.000525043
118	CCL5_CCR3	Cancer cells	Normal epithelial cells	CombinationRibo	dynamic_class3Response	-2.3075	0.254083	-9.08171	0.000815018	0.942181	one way anova_DayStart_Response	NtoR_change_int_start	0.00371071
119	FGF9_FGFR1	Cancer cells	Normal epithelial cells	CombinationRibo	dynamic_class3Response	-3.0606	0.560166	-5.46373	0.00279502	0.827845	one way anova_DayStart_Response	NtoR_change_int_start	0.0102593
120	FGF9_FGFR2	Cancer cells	Normal epithelial cells	CombinationRibo	dynamic_class3Response	-3.2707	0.640884	-5.10343	0.00375927	0.806732	one way anova_DayStart_Response	NtoR_change_int_start	0.0131053
121	EFNA3_EPHA3	Cancer cells	Normal epithelial cells	CombinationRibo	dynamic_class3Response	-1.2754	0.360662	-3.53629	0.00951716	0.589856	one way anova_DayStart_Response	NtoR_change_int_start	0.0286032
122	FGF9_FGFR4	Cancer cells	Normal epithelial cells	CombinationRibo	dynamic_class3Response	-1.31685	0.282777	-4.65685	0.00961217	0.805343	one way anova_DayStart_Response	NtoR_change_int_start	0.0288463
123	CXCL12_CXCR4	Cancer cells	Normal epithelial cells	CombinationRibo	dynamic_class3Response	-2.29267	0.633783	-3.61745	0.0111312	0.633238	one way anova_DayStart_Response	NtoR_change_int_start	0.0326377
124	EFNA3_EPHA6	Cancer cells	Normal epithelial cells	CombinationRibo	dynamic_class3Response	-1.44484	0.472677	-3.05672	0.0136438	0.454849	one way anova_DayStart_Response	NtoR_change_int_start	0.0388368
125	FGF9_FGFR1	Cancer cells	Pericytes	CombinationRibo	dynamic_class3Response	-2.94416	0.28122	-10.4693	0.000137145	0.947646	one way anova_DayStart_Response	NtoR_change_int_start	0.000872892
126	IL6_IL6R	Cancer cells	Pericytes	CombinationRibo	dynamic_class3Response	-2.65401	0.0520332	-51.0062	0.000384153	0.998848	one way anova_DayStart_Response	NtoR_change_int_start	0.00201057
127	IL6_IL6ST	Cancer cells	Pericytes	CombinationRibo	dynamic_class3Response	-3.59932	0.206449	-17.4344	0.00041127	0.986969	one way anova_DayStart_Response	NtoR_change_int_start	0.00212152
128	INHBA_BAMBI	Cancer cells	Pericytes	CombinationRibo	dynamic_class3Response	-4.28351	1.02264	-4.18868	0.00575767	0.702698	one way anova_DayStart_Response	NtoR_change_int_start	0.0187257
129	GNB3_TGFBR1	Cancer cells	Pericytes	CombinationRibo	dynamic_class3Response	-1.93898	0.596218	-3.25214	0.00630226	0.406186	one way anova_DayStart_Response	NtoR_change_int_start	0.0202312
130	CLCF1_IL6ST	Cancer cells	Pericytes	CombinationRibo	dynamic_class3Response	-2.37869	0.792343	-3.0021	0.0110236	0.381324	one way anova_DayStart_Response	NtoR_change_int_start	0.032371
131	DKK2_LRP6	Cancer cells	Pericytes	CombinationRibo	dynamic_class3Response	-2.0235	0.685934	-2.94999	0.0112721	0.354911	one way anova_DayStart_Response	NtoR_change_int_start	0.0329936
132	CLCF1_LIFR	Cancer cells	Pericytes	CombinationRibo	dynamic_class3Response	-2.4534	0.838859	-2.92469	0.012729	0.367514	one way anova_DayStart_Response	NtoR_change_int_start	0.0365828
133	GDF5_BMPR1B	Cancer cells	Pericytes	CombinationRibo	dynamic_class3Response	-1.9611	0.678363	-2.89093	0.0146815	0.380084	one way anova_DayStart_Response	NtoR_change_int_start	0.0412997
134	IL11_IL6ST	Cancer cells	Pericytes	CombinationRibo	dynamic_class3Response	-2.29697	0.840866	-2.73168	0.0182099	0.332034	one way anova_DayStart_Response	NtoR_change_int_start	0.0495588
135	ITGB3BP_ITGB5	Endothelial cells	Adipocytes	CombinationRibo	dynamic_class3Response	-1.298	0.333379	-3.89347	0.0029926	0.562783	one way anova_DayStart_Response	NtoR_change_int_start	0.0108507
136	EGF_EGFR	Endothelial cells	Adipocytes	CombinationRibo	dynamic_class3Response	1.28063	0.423048	3.02715	0.0163803	0.475636	one way anova_DayStart_Response	NtoR_change_int_start	0.0452813
137	WNT5A_RYK	Endothelial cells	B cells	CombinationRibo	dynamic_class3Response	-1.64636	0.375767	-4.38133	0.00176769	0.645341	one way anova_DayStart_Response	NtoR_change_int_start	0.0070242
138	ADM_CALCRL	Endothelial cells	B cells	CombinationRibo	dynamic_class3Response	2.50681	0.464734	5.39408	0.00295641	0.824027	one way anova_DayStart_Response	NtoR_change_int_start	0.0107385
139	LAMA3_SDC2	Endothelial cells	B cells	CombinationRibo	dynamic_class3Response	-1.31417	0.372018	-3.53255	0.00770326	0.560523	one way anova_DayStart_Response	NtoR_change_int_start	0.0239532
140	APOE_LDLR	Endothelial cells	B cells	CombinationRibo	dynamic_class3Response	-1.3335	0.384501	-3.46813	0.0104322	0.579565	one way anova_DayStart_Response	NtoR_change_int_start	0.0308897
141	GPI_AMFR	Endothelial cells	B cells	CombinationRibo	dynamic_class3Response	-1.48621	0.490598	-3.02938	0.0142611	0.449858	one way anova_DayStart_Response	NtoR_change_int_start	0.0403086
142	IGF1_IGF1R	Endothelial cells	B cells	CombinationRibo	dynamic_class3Response	1.38695	0.505108	2.74584	0.0166699	0.318391	one way anova_DayStart_Response	NtoR_change_int_start	0.0459559
143	HLA-B_LILRB1	Endothelial cells	CD4+ T cells	CombinationRibo	dynamic_class3Response	-1.38744	0.384467	-3.60874	0.00358792	0.480478	one way anova_DayStart_Response	NtoR_change_int_start	0.0126147
144	SLIT2_GPC1	Endothelial cells	CD4+ T cells	CombinationRibo	dynamic_class3Response	1.23547	0.403444	3.06232	0.00908207	0.37438	one way anova_DayStart_Response	NtoR_change_int_start	0.0275049
145	IL7_IL7R	Endothelial cells	CD4+ T cells	CombinationRibo	dynamic_class3Response	-1.7337	0.574551	-3.01749	0.0117081	0.403141	one way anova_DayStart_Response	NtoR_change_int_start	0.0340682
146	FGF2_CD44	Endothelial cells	CD4+ T cells	CombinationRibo	dynamic_class3Response	-1.54957	0.531752	-2.91409	0.0129821	0.365603	one way anova_DayStart_Response	NtoR_change_int_start	0.0372254
147	ICAM3_ITGAD	Endothelial cells	CD4+ T cells	CombinationRibo	dynamic_class3Response	-1.53313	0.465413	-3.29413	0.0165284	0.584602	one way anova_DayStart_Response	NtoR_change_int_start	0.0456289
148	HLA-A_LILRB1	Endothelial cells	CD4+ T cells	CombinationRibo	dynamic_class3Response	-1.2478	0.457563	-2.72706	0.0183663	0.331167	one way anova_DayStart_Response	NtoR_change_int_start	0.0499291
149	IGF1_IGF1R	Endothelial cells	CD8+ T cells	CombinationRibo	dynamic_class3Response	1.34623	0.432252	3.11447	0.0143482	0.491523	one way anova_DayStart_Response	NtoR_change_int_start	0.0405101
150	FGF2_SDC1	Endothelial cells	Cancer cells	CombinationRibo	dynamic_class3Response	-1.18825	0.32847	-3.61755	0.00404379	0.501799	one way anova_DayStart_Response	NtoR_change_int_start	0.0139288
151	TNFSF4_TRAF2	Endothelial cells	Cancer cells	CombinationRibo	dynamic_class3Response	-1.84265	0.349816	-5.26747	0.00622282	0.842501	one way anova_DayStart_Response	NtoR_change_int_start	0.0200166
152	GNAI2_ADRA2B	Endothelial cells	Cancer cells	CombinationRibo	dynamic_class3Response	-0.16309	0.0426216	-3.82646	0.00648758	0.630345	one way anova_DayStart_Response	NtoR_change_int_start	0.0207182
153	WNT5A_FZD5	Endothelial cells	Cancer cells	CombinationRibo	dynamic_class3Response	-0.101935	0.0285893	-3.56551	0.00734156	0.565487	one way anova_DayStart_Response	NtoR_change_int_start	0.0230018
154	REN_ATP6AP2	Endothelial cells	Cancer cells	CombinationRibo	dynamic_class3Response	-0.838733	0.251878	-3.32992	0.0103856	0.528509	one way anova_DayStart_Response	NtoR_change_int_start	0.0307772
155	EFNA5_EPHA5	Endothelial cells	Cancer cells	CombinationRibo	dynamic_class3Response	-1.22155	0.403444	-3.02781	0.0105092	0.385855	one way anova_DayStart_Response	NtoR_change_int_start	0.0310725
156	EFNA5_EPHA7	Endothelial cells	Cancer cells	CombinationRibo	dynamic_class3Response	-0.727248	0.249958	-2.90948	0.0130936	0.364772	one way anova_DayStart_Response	NtoR_change_int_start	0.0374987
157	MDK_SDC1	Endothelial cells	Cancer cells	CombinationRibo	dynamic_class3Response	-1.07612	0.374001	-2.87732	0.0150432	0.377561	one way anova_DayStart_Response	NtoR_change_int_start	0.0421536
158	COL4A1_ITGB8	Endothelial cells	Endothelial cells	CombinationRibo	dynamic_class3Response	1.58074	0.373957	4.22707	0.00117408	0.564753	one way anova_DayStart_Response	NtoR_change_int_start	0.0050151
159	HLA-E_KLRD1	Endothelial cells	Endothelial cells	CombinationRibo	dynamic_class3Response	-1.8467	0.52638	-3.50829	0.00431548	0.465199	one way anova_DayStart_Response	NtoR_change_int_start	0.0147115
160	HLA-B_KLRD1	Endothelial cells	Endothelial cells	CombinationRibo	dynamic_class3Response	-1.85034	0.53642	-3.44943	0.00481002	0.456035	one way anova_DayStart_Response	NtoR_change_int_start	0.0161115
161	ADM_CALCRL	Endothelial cells	Endothelial cells	CombinationRibo	dynamic_class3Response	1.57791	0.471475	3.34676	0.00651486	0.459479	one way anova_DayStart_Response	NtoR_change_int_start	0.0207898
162	ITGB3BP_ITGB5	Endothelial cells	Endothelial cells	CombinationRibo	dynamic_class3Response	-0.922964	0.333648	-2.76628	0.0151526	0.307233	one way anova_DayStart_Response	NtoR_change_int_start	0.0424145
163	GPI_AMFR	Endothelial cells	Fibroblasts	CombinationRibo	dynamic_class3Response	-0.918	0.317057	-2.89538	0.0117489	0.329854	one way anova_DayStart_Response	NtoR_change_int_start	0.0341662
164	NLGN3_NRXN1	Endothelial cells	Fibroblasts	CombinationRibo	dynamic_class3Response	-0.950709	0.300629	-3.1624	0.0158751	0.529433	one way anova_DayStart_Response	NtoR_change_int_start	0.0441012
165	FGF2_CD44	Endothelial cells	Fibroblasts	CombinationRibo	dynamic_class3Response	-1.62719	0.594262	-2.73817	0.0179923	0.33325	one way anova_DayStart_Response	NtoR_change_int_start	0.0490569
166	SLIT2_GPC1	Endothelial cells	Macrophages	CombinationRibo	dynamic_class3Response	1.24262	0.311278	3.99199	0.00178727	0.534651	one way anova_DayStart_Response	NtoR_change_int_start	0.00708802
167	FGF2_SDC2	Endothelial cells	Macrophages	CombinationRibo	dynamic_class3Response	-1.64358	0.446178	-3.68368	0.00360261	0.51159	one way anova_DayStart_Response	NtoR_change_int_start	0.0126544
168	LAMA3_SDC2	Endothelial cells	Macrophages	CombinationRibo	dynamic_class3Response	-1.77487	0.55179	-3.21657	0.00674886	0.400334	one way anova_DayStart_Response	NtoR_change_int_start	0.0214367
169	F8_LRP1	Endothelial cells	Macrophages	CombinationRibo	dynamic_class3Response	-0.996372	0.344538	-2.8919	0.0118298	0.329252	one way anova_DayStart_Response	NtoR_change_int_start	0.0343674
170	TFPI_LRP1	Endothelial cells	Macrophages	CombinationRibo	dynamic_class3Response	-0.96036	0.349388	-2.74869	0.0156852	0.304116	one way anova_DayStart_Response	NtoR_change_int_start	0.0436514
171	JAG1_NOTCH4	Endothelial cells	Macrophages	CombinationRibo	dynamic_class3Response	-1.12328	0.399319	-2.813	0.0168778	0.365514	one way anova_DayStart_Response	NtoR_change_int_start	0.0464216
172	ITGB3BP_ITGB5	Endothelial cells	Macrophages	CombinationRibo	dynamic_class3Response	-0.867298	0.322121	-2.69246	0.0175134	0.294095	one way anova_DayStart_Response	NtoR_change_int_start	0.0479311
173	WNT5A_FZD2	Endothelial cells	Macrophages	CombinationRibo	dynamic_class3Response	-1.53798	0.499235	-3.08067	0.0177985	0.514874	one way anova_DayStart_Response	NtoR_change_int_start	0.0486014
174	FGF2_NRP1	Endothelial cells	Macrophages	CombinationRibo	dynamic_class3Response	-1.25923	0.460813	-2.73264	0.0181775	0.332214	one way anova_DayStart_Response	NtoR_change_int_start	0.0494817
175	FGF2_CD44	Endothelial cells	Normal epithelial cells	CombinationRibo	dynamic_class3Response	-1.28561	0.41897	-3.06851	0.0106883	0.412219	one way anova_DayStart_Response	NtoR_change_int_start	0.031529
176	NPNT_ITGA8	Endothelial cells	Pericytes	CombinationRibo	dynamic_class3Response	-1.75457	0.513523	-3.41674	0.00459225	0.432603	one way anova_DayStart_Response	NtoR_change_int_start	0.0154893
177	GPI_AMFR	Endothelial cells	Pericytes	CombinationRibo	dynamic_class3Response	-1.20649	0.371196	-3.25029	0.00580938	0.389359	one way anova_DayStart_Response	NtoR_change_int_start	0.0188745
178	PSEN1_NOTCH2	Endothelial cells	Pericytes	CombinationRibo	dynamic_class3Response	-0.664875	0.219003	-3.03592	0.0088949	0.353916	one way anova_DayStart_Response	NtoR_change_int_start	0.0270356
179	FGF2_SDC4	Endothelial cells	Pericytes	CombinationRibo	dynamic_class3Response	-1.8285	0.611551	-2.98994	0.012299	0.398187	one way anova_DayStart_Response	NtoR_change_int_start	0.0355365
180	GAS6_MERTK	Endothelial cells	Pericytes	CombinationRibo	dynamic_class3Response	-1.21943	0.430887	-2.83004	0.0133656	0.318465	one way anova_DayStart_Response	NtoR_change_int_start	0.0381604
181	FGF2_CD44	Endothelial cells	Pericytes	CombinationRibo	dynamic_class3Response	-1.52585	0.549615	-2.77621	0.0167677	0.340348	one way anova_DayStart_Response	NtoR_change_int_start	0.0461721
182	BDNF_NTRK2	Fibroblasts	Adipocytes	CombinationRibo	dynamic_class3Response	-1.48213	0.246828	-6.00472	0.0092522	0.897585	one way anova_DayStart_Response	NtoR_change_int_start	0.0279422
183	JAG2_NOTCH3	Fibroblasts	B cells	CombinationRibo	dynamic_class3Response	-1.02048	0.297605	-3.42897	0.0110005	0.573512	one way anova_DayStart_Response	NtoR_change_int_start	0.03231
184	C3_ITGB2	Fibroblasts	B cells	CombinationRibo	dynamic_class3Response	-1.50017	0.472927	-3.1721	0.013153	0.501722	one way anova_DayStart_Response	NtoR_change_int_start	0.0376399
185	GPI_AMFR	Fibroblasts	B cells	CombinationRibo	dynamic_class3Response	-1.29067	0.421867	-3.05943	0.0135841	0.455342	one way anova_DayStart_Response	NtoR_change_int_start	0.0386887
186	CLCF1_IL6ST	Fibroblasts	B cells	CombinationRibo	dynamic_class3Response	-1.12959	0.390079	-2.8958	0.014554	0.380986	one way anova_DayStart_Response	NtoR_change_int_start	0.0409959
187	SEMA3F_PLXNA3	Fibroblasts	B cells	CombinationRibo	dynamic_class3Response	-1.21922	0.427106	-2.8546	0.0171145	0.393898	one way anova_DayStart_Response	NtoR_change_int_start	0.0469926
188	IL11_IL6ST	Fibroblasts	CD4+ T cells	CombinationRibo	dynamic_class3Response	-1.32448	0.394338	-3.35873	0.00637823	0.461426	one way anova_DayStart_Response	NtoR_change_int_start	0.0204314
189	CCL5_CCR4	Fibroblasts	CD4+ T cells	CombinationRibo	dynamic_class3Response	1.22902	0.281284	4.36932	0.00722665	0.750944	one way anova_DayStart_Response	NtoR_change_int_start	0.0226902
190	LAMA2_RPSA	Fibroblasts	CD4+ T cells	CombinationRibo	dynamic_class3Response	-1.31092	0.424305	-3.08957	0.0102939	0.415929	one way anova_DayStart_Response	NtoR_change_int_start	0.0305361
191	CLCF1_IL6ST	Fibroblasts	CD4+ T cells	CombinationRibo	dynamic_class3Response	-1.10986	0.378982	-2.92852	0.0117467	0.351138	one way anova_DayStart_Response	NtoR_change_int_start	0.0341609
192	CDH1_IGF1R	Fibroblasts	CD8+ T cells	CombinationRibo	dynamic_class3Response	1.51907	0.343709	4.41966	0.00222751	0.673124	one way anova_DayStart_Response	NtoR_change_int_start	0.00850297
193	CDH1_ITGAE	Fibroblasts	CD8+ T cells	CombinationRibo	dynamic_class3Response	2.3604	0.395365	5.97018	0.00395405	0.873875	one way anova_DayStart_Response	NtoR_change_int_start	0.0136687
194	SEMA3E_PLXND1	Fibroblasts	CD8+ T cells	CombinationRibo	dynamic_class3Response	1.63991	0.324107	5.05979	0.0148985	0.860147	one way anova_DayStart_Response	NtoR_change_int_start	0.0418096
195	GNAI2_ADRA2B	Fibroblasts	Cancer cells	CombinationRibo	dynamic_class3Response	-0.166923	0.01858	-8.98402	4.31528e-05	0.908793	one way anova_DayStart_Response	NtoR_change_int_start	0.000348747
196	GDF5_ROR2	Fibroblasts	Cancer cells	CombinationRibo	dynamic_class3Response	-2.19613	0.549359	-3.99762	0.00209471	0.555242	one way anova_DayStart_Response	NtoR_change_int_start	0.0080802
197	HGF_SDC1	Fibroblasts	Cancer cells	CombinationRibo	dynamic_class3Response	-0.97467	0.271451	-3.5906	0.00370938	0.477752	one way anova_DayStart_Response	NtoR_change_int_start	0.0129672
198	CALCB_CALCRL	Fibroblasts	Cancer cells	CombinationRibo	dynamic_class3Response	-2.54974	0.640119	-3.98323	0.00404337	0.622897	one way anova_DayStart_Response	NtoR_change_int_start	0.0139285
199	GDF5_ACVR1	Fibroblasts	Cancer cells	CombinationRibo	dynamic_class3Response	-1.37167	0.396435	-3.46003	0.0053329	0.47762	one way anova_DayStart_Response	NtoR_change_int_start	0.0175838
200	IL11_IL6ST	Fibroblasts	Cancer cells	CombinationRibo	dynamic_class3Response	-1.51863	0.443207	-3.42646	0.00565826	0.472311	one way anova_DayStart_Response	NtoR_change_int_start	0.0184739
201	SLIT1_SDC1	Fibroblasts	Cancer cells	CombinationRibo	dynamic_class3Response	-0.810165	0.242052	-3.34707	0.00581157	0.439725	one way anova_DayStart_Response	NtoR_change_int_start	0.0188809
202	GDF5_ACVR2B	Fibroblasts	Cancer cells	CombinationRibo	dynamic_class3Response	-0.73583	0.227463	-3.23494	0.00794516	0.440946	one way anova_DayStart_Response	NtoR_change_int_start	0.0245799
203	CLCF1_IL6ST	Fibroblasts	Cancer cells	CombinationRibo	dynamic_class3Response	-0.978628	0.31941	-3.06386	0.00905523	0.374644	one way anova_DayStart_Response	NtoR_change_int_start	0.0274421
204	FGF2_SDC1	Fibroblasts	Cancer cells	CombinationRibo	dynamic_class3Response	-0.81057	0.281031	-2.88428	0.012788	0.34331	one way anova_DayStart_Response	NtoR_change_int_start	0.0367304
205	CLCF1_LIFR	Fibroblasts	Endothelial cells	CombinationRibo	dynamic_class3Response	-1.845	0.514111	-3.58871	0.0033024	0.459018	one way anova_DayStart_Response	NtoR_change_int_start	0.0117864
206	GDF5_ACVR2B	Fibroblasts	Endothelial cells	CombinationRibo	dynamic_class3Response	-2.04911	0.558387	-3.66969	0.0036916	0.509536	one way anova_DayStart_Response	NtoR_change_int_start	0.0129156
207	BDNF_SORT1	Fibroblasts	Endothelial cells	CombinationRibo	dynamic_class3Response	-1.03448	0.24899	-4.1547	0.00426995	0.67026	one way anova_DayStart_Response	NtoR_change_int_start	0.0145812
208	COL2A1_ITGA2	Fibroblasts	Endothelial cells	CombinationRibo	dynamic_class3Response	1.16695	0.362623	3.21807	0.0122748	0.509696	one way anova_DayStart_Response	NtoR_change_int_start	0.0354857
209	CLCF1_IL6ST	Fibroblasts	Endothelial cells	CombinationRibo	dynamic_class3Response	-1.18492	0.419811	-2.8225	0.0143961	0.332268	one way anova_DayStart_Response	NtoR_change_int_start	0.0406259
210	COL4A1_ITGB8	Fibroblasts	Endothelial cells	CombinationRibo	dynamic_class3Response	1.33631	0.474698	2.81508	0.0156016	0.347543	one way anova_DayStart_Response	NtoR_change_int_start	0.0434537
[truncated: 110 more rows]

## Sheet: Sheet7
Supplementary Data 7) Validation cohort ribociclib treatment communication differences between resistant and sensitive tumors at day 180. Tumor-wide communication analysis was used to measure tumor wide communication sent by one cell type population and received by individual cells of each cell type, via a specific ligand receptor communication pathway (LR). Differences in the strength of communi…
[truncated: 492 more rows]

[truncated: 23 more sheets: Sheet8, Sheet9, Sheet10, Sheet11, Sheet12, Sheet13, Sheet14, Sheet15, Sheet16, Sheet17, Sheet18, Sheet19, Sheet20, Sheet21, Sheet22, Sheet23, Sheet24, Sheet25, Sheet26, Sheet27 …]
